# Supplementary material for: “Time Is Brain” – for Cell Therapies
Source: Adv Sci (Weinh). 2025 Nov 18;13(6):e19579. doi: 10.1002/advs.202519579 (PMC12866691; doi:10.1002/advs.202519579)
Supplement: Supplementary file 1 — Supplemental Table 1 [file ADVS-13-e19579-s002.xlsx]

## Sheet: Sheet1
Table 1: Selected preclinical studies using stem cells for treating stroke.
PMID	Title	Journal	Year	Cell origin	Cell_Type	Animal	Animal_Notes	Stroke model	Site of injection	Site_Category	Site_Details	Timing of treatment	Benefits	Timing_hours	Timing_notes	Benefit_Primary_Category	Benefit_Secondary_Categories	Benefit_List	Benefit_Summary	Beneficial_Timing_Hours	Timing_Group	Beneficial_Timing_Days	Beneficial_Timing_Notes
26075717	Intra-Arterial Transplantation of Allogeneic Mesenchymal Stem Cells Mounts Neuroprotective Effects in a Transient Ischemic Stroke Model in Rats: Analyses of Therapeutic Time Window and Its Mechanisms	PloS One	2015	allogeneic mesenchymal stem cells	BM-MSC	rat	Wistar strain, male, 200-250g, adult	transient middle cerebral artery occlusion (MCAO) for 90 minutes	intra-arterial	Intra-arterial	right internal carotid artery injection	1, 6, 24, or 48 hours after MCAO	Behavioral test at 3 and 7 days after transplantation revealed that stroke rats in 24h group displayed the most robust significant improvements in mNSS compared to stroke rats in all other groups (p's<0.05). The infarct volumes of stroke rats in 24h group were significantly decreased compared to those in all other groups (p's<0.05). These effects were accompanied by MSC survival and migration, wi…	[1, 6, 24, 48]	Multiple timing points tested: 1, 6, 24, and 48 hours after MCAO	Neuroprotection	Functional Recovery, Cellular Integration	['Neuroprotection', 'Functional Recovery', 'Cellular Integration']	24-hour timing showed most significant improvement in neurological function (mNSS) and greatest reduction in infarct volumes compared to all other groups.	24	Group_2 (7-24h)	1	24 hours after recanalization appears to be optimal timing, likely due to blood-brain-barrier disruption allowing better MSC migration and integration
32503671	Intra-carotid arterial transfusion of circulatory-derived autologous endothelial progenitor cells in rodent after ischemic stroke-evaluating the impact of therapeutic time points on prognostic outcomes	Stem Cell Res Ther	2020	circulatory-derived autologous endothelial progenitor cells	EPC	rat	Sprague-Dawley (SD) strain, adult male, 300-325g	transient left middle cerebral artery occlusion by silicon rubber-coated monofilament	intra-arterial	Intra-arterial	left common carotid artery (LCCA) administration via 27# needle	3 hours, 3 days, 7 days, 14 days, or 28 days after ischemic stroke	Early EPC administration (3h and 3d) significantly preserved neurological function and reduced brain infarct volume at day 60. Brain infarct volume was lowest in 3h group, progressively increased from 3h to 28d groups. Neurological function was significantly preserved in 3h to 14d groups compared to stroke-only and 28d groups (P < 0.0001). Endothelial markers (CD31, vWF), angiogenesis biomarkers …	[3, 72, 168, 336, 672]	Multiple timing arms tested: 3h, day 3, day 7, day 14, and day 28 post-stroke with single administration at each timepoint	Functional Recovery	Neuroprotection, Angiogenesis, Anti-inflammation	['Functional Recovery', 'Neuroprotection', 'Angiogenesis', 'Anti-inflammation']	3 hour administration provided optimal neurological recovery and smallest brain infarct volume, with benefits progressively decreasing with delayed treatment timing.	3	Group_1 (0-6h)	0.125	Study concluded that optimal time point was as early as possible (3 hours after acute IS) based on best preservation of neurological function and brain architecture
31161782	Intravenous Grafts of Human Amniotic Fluid-Derived Stem Cells Reduce Behavioral Deficits in Experimental Ischemic Stroke	Cell Transplant	2019	human amniotic fluid-derived stem cells	Human Amniotic Fluid SC	rat	Wistar strain, male, eight-week-old	transient middle cerebral artery occlusion (MCAo) for 60 min followed by reperfusion	intravenous	Intravenous	tail vein injection	1 hour, 6 hours, or 24 hours after reperfusion	Transplanted cells migrated to the ischemic focus, infarct volume decreased by approximately 75% in the 6-hour treatment group compared to stroke controls (p<0.05), and motor deficits improved. The 6-hour treatment group showed the best functional recovery in proprioceptive and vibrissae touch tests, with significant improvement in neurological deficit scores at 14 and 28 days post-treatment. Ope…	[1, 6, 24]	Three different treatment groups received cell therapy at 1h, 6h, or 24h after reperfusion. Single dose administration.	Functional Recovery	Neuroprotection	['Functional Recovery', 'Neuroprotection']	Cell therapy at 6 hours post-reperfusion resulted in 75% reduction in infarct volume and significant improvement in motor and exploratory behaviors at 14 and 28 days.	6	Group_1 (0-6h)		The 6-hour treatment group showed the most significant improvement compared to 1-hour and 24-hour groups, possibly due to optimal timing for corporate penumbra area paracrine effects.
30372800	Transplantation of human dental pulp stem cells ameliorates brain damage following acute cerebral ischemia	Biomed Pharmacother	2018	human dental pulp stem cells	Human DPSC	rat	Male Sprague-Dawley rats, 8 weeks, 250-300g	transient 90 min middle cerebral artery occlusion using intraluminal suture technique	intravenous	Intravenous	tail vein injection	0 hours or 3 hours after ischemia-reperfusion	DPSCs transplanted at 0h after reperfusion significantly reduced infarct volume (171.2±45.0 vs 225.4±21.6 mm³ at 24h, P<0.05; 198.8±43.3 vs 229.2±24.0 mm³ at 72h, P<0.05) and improved motor deficits at 24h and 72h recovery. DPSCs transplanted at 3h after reperfusion also significantly reduced infarct volume (176.1±29 vs 213.1±28 mm³ at 24h, P<0.05; 182±23.9 vs 229.8±23.9 mm³ at 72h, P<0.05) and i…	[0, 3]	Two experimental groups tested: DPSC-0h (immediately after reperfusion) and DPSC-3h (3 hours after reperfusion)	Neuroprotection	Functional Recovery, Anti-inflammation	['Neuroprotection', 'Functional Recovery', 'Anti-inflammation']	Significantly reduced infarct volume by 24-30% and improved motor function recovery with suppressed neuroinflammation and microglial activation.	0	Group_1 (0-6h)		0h timing showed greater neuroprotection with 30% reduction in infarct volume at 72h compared to 17.4% reduction for 3h timing
29274877	Comparisons of the therapeutic effects of three different routes of bone marrow mesenchymal stem cell transplantation in cerebral ischemic rats	Brain Res	2018	Bone marrow mesenchymal stem cells (BMSCs)	BM-MSC	rat	Sprague-Dawley strain, male, 250-300g, adult	transient middle cerebral artery occlusion (MCAO)	intra-arterial, intravenous, intracerebral	Multiple Routes	Intra-arterial: internal carotid artery injection; Intravenous: tail vein injection; Intracerebral: stereotactic injection at coordinates A (R3, AP+2, DV3), B (R3, AP+0.5, DV5), C (R3, AP-0.5, DV3)	7 days after MCAO	BMSC transplantation via all three routes improved neurological function compared to controls, with intra-arterial showing greatest improvement. mNSS scores were significantly better in intra-arterial group at PIDs 14, 21, 28, and 35 (p<0.05), in intravenous group at PIDs 21, 28, and 35 (p<0.05), and in intracerebral group at PIDs 28 and 35 (p<0.05). Adhesive removal test times were significantly…	168	Single administration at 7 days post-MCAO	Functional Recovery	Neuroprotection, Neurogenesis, Angiogenesis	['Functional Recovery', 'Neuroprotection', 'Neurogenesis', 'Angiogenesis']	Intra-arterial BMSC delivery showed superior neurological functional recovery compared to intravenous and intracerebral routes, with significant improvements in behavioral tests and enhanced endogenous regeneration mechanisms.	168	Group_3 (25-168h)	7	Study states that 7 days after stroke might be optimal time for BMSC transplantation due to attenuation of inflammatory response and increase in blood vessel regeneration at one week, which is beneficial for transplanted cell survival
28725658	Mesenchymal Stem Cells Overexpressing Interleukin-10 Promote Neuroprotection in Experimental Acute Ischemic Stroke	Mol Ther Methods Clin Dev	2017	human bone marrow-derived mesenchymal stem cells overexpressing interleukin-10 via adeno-associated virus vector gene transfer	Human BM-MSC	rat	Sprague-Dawley strain, male, 8 weeks old, 250-300g	transient middle cerebral artery occlusion (tMCAO) for 90 minutes	intravenous	Intravenous	tail vein injection via PE-50 catheter	0 hours or 3 hours after ischemia reperfusion	MSC/IL-10 transplantation at 0 hours significantly reduced infarct volumes at 72 hours (117.3 ± 29.5 mm³ vs 238.1 ± 37.1 mm³ vehicle, p < 0.01) and 7 days (124.7 ± 19.1 mm³ vs 223.2 ± 22.3 mm³ vehicle, p < 0.01). MSC/IL-10 transplantation at 3 hours also significantly reduced infarct volumes at 72 hours (140.8 ± 54.1 mm³ vs 232.4 ± 38.9 mm³ vehicle, p < 0.01) and 7 days (137.2 ± 22.4 mm³ vs 222.7…	[0, 3]	Two different administration timings were tested - immediately after reperfusion (0 hours) and 3 hours after reperfusion	Neuroprotection	Anti-inflammation, Functional Recovery	['Neuroprotection', 'Anti-inflammation', 'Functional Recovery']	MSC/IL-10 transplantation significantly reduced infarct volumes and improved neurological function at both 0 and 3 hour time points, while extending the therapeutic window compared to MSCs alone which only showed benefit at 0 hours.	0	Group_1 (0-6h)		0 hour timing showed greater benefit with smaller infarct volumes, but 3 hour timing was also effective and extended the therapeutic window compared to MSCs alone
26019759	Combination cell therapy with mesenchymal stem cells and neural stem cells for brain stroke in rats	Int J Stem Cells	2015	rat bone marrow-derived mesenchymal stem cells and rat embryonic neural stem cells from ganglion eminence	Mixed Cell Types	rat	Sprague-Dawley strain, male, 200-250g	transient middle cerebral artery occlusion (tMCAO)	intraventricular	Intraventricular	right lateral ventricle at coordinates: Anterioposterior (AP)=-0.12 mm, mediolateral (ML)=1.6 mm, dorsoventricular (DV)=4.3 mm	mesenchymal stem cells 1 day after MCAO, neural stem cells 7 days after MCAO	The combination cell therapy group showed the best neurological performance with improved neurological examination scores. Brain lesion volume was significantly reduced to 56.26 mm³±7.69 compared to other groups (p<0.05). Caspase 3 activity was lowest at 0.32±0.04, indicating reduced apoptosis. The combination therapy was more effective than either mesenchymal stem cells or neural stem cells alon…	[24, 168]	Sequential administration: MSCs at 1 day post-stroke, NSCs at 7 days post-stroke in combination therapy group	Functional Recovery	Neuroprotection, Anti-inflammation	['Functional Recovery', 'Neuroprotection', 'Anti-inflammation']	Combination cell therapy provided superior neurological recovery, reduced brain lesion volume, and decreased apoptosis compared to individual cell treatments.	24	Group_2 (7-24h)	1	Study demonstrated combination timing (MSCs at 1 day + NSCs at 7 days) was most effective, but did not compare different timing combinations. THIS LINE IS FOR MSC part.
26019759	Combination cell therapy with mesenchymal stem cells and neural stem cells for brain stroke in rats	Int J Stem Cells	2015	rat bone marrow-derived mesenchymal stem cells and rat embryonic neural stem cells from ganglion eminence	Mixed Cell Types	rat	Sprague-Dawley strain, male, 200-250g	transient middle cerebral artery occlusion (tMCAO)	intraventricular	Intraventricular	right lateral ventricle at coordinates: Anterioposterior (AP)=-0.12 mm, mediolateral (ML)=1.6 mm, dorsoventricular (DV)=4.3 mm	mesenchymal stem cells 1 day after MCAO, neural stem cells 7 days after MCAO	The combination cell therapy group showed the best neurological performance with improved neurological examination scores. Brain lesion volume was significantly reduced to 56.26 mm³±7.69 compared to other groups (p<0.05). Caspase 3 activity was lowest at 0.32±0.04, indicating reduced apoptosis. The combination therapy was more effective than either mesenchymal stem cells or neural stem cells alon…	[24, 168]	Sequential administration: MSCs at 1 day post-stroke, NSCs at 7 days post-stroke in combination therapy group	Functional Recovery	Neuroprotection, Anti-inflammation	['Functional Recovery', 'Neuroprotection', 'Anti-inflammation']	Combination cell therapy provided superior neurological recovery, reduced brain lesion volume, and decreased apoptosis compared to individual cell treatments.	168	Group_3 (25-168h)	7	Study demonstrated combination timing (MSCs at 1 day + NSCs at 7 days) was most effective, but did not compare different timing combinations. THIS LINE IS FOR NSC part.
24807059	Efficacy and dose-dependent safety of intra-arterial delivery of mesenchymal stem cells in a rodent stroke model	PLoS One	2014	bone marrow-derived mesenchymal stem cells from green fluorescence protein (GFP) transgenic male Sprague-Dawley rats	Rat BM-MSC	rat	Sprague-Dawley strain, female, 260-310g, adult	reversible middle cerebral artery occlusion (rMCAo) using intraluminal suture technique for 90 minutes	intra-arterial	Intra-arterial	ipsilateral internal carotid artery via PE-10 polyethylene catheter inserted into left external carotid artery stump, advanced into ICA avoiding pterygopalatine artery	24 hours after reperfusion (efficacy study) and 1 hour after reperfusion (efficacy study)	The 24-hour delivery of IA MSCs at 1×10^5 dose significantly improved neurodeficit score (5.8 vs 10.4, p<0.0001) and reduced mean infarct volume (4.6 mm³ vs 39.5 mm³, p=0.01) at one month compared to control. The 1-hour delivery showed no significant benefit. Functional improvement was progressive over 28 days with most significant difference at 28 days (p<0.0001). Infarct volume reduction was pr…	[24, 1]	Two different timing groups tested: 24 hours (sub-acute) and 1 hour (acute) after reperfusion. Multiple doses tested in safety study at 1 hour post-reperfusion.	Functional Recovery	Neuroprotection	['Functional Recovery', 'Neuroprotection']	IA MSCs at 1×10^5 cells delivered at 24 hours post-stroke significantly improved neurodeficit scores and reduced infarct volume at one month, while 1-hour delivery showed no benefit.	24	Group_2 (7-24h)	1	24-hour timing was superior to 1-hour timing. Authors suggest delayed timing may allow for optimal concentration of chemoattractant factors for transendothelial transport and reduced inflammatory environment that may be detrimental to cells in hyperacute phase.
21574891	Effects of duplicate administration of human neural stem cell after focal cerebral ischemia in the rat	Int J Neurosci	2011	human neural stem cells (HB1.F3)	Human NSC	rat	Male Sprague-Dawley, 250-300g	transient middle cerebral artery occlusion (tMCAO) for 2 hours followed by reperfusion	intravenous	Intravenous	tail vein injection	day 1 (1C), day 7 (7C), or both days 1 and 7 (1/7C) following MCAo	Treatment with hNSCs showed functional recovery using mNSS. The 1C group had significantly reduced functional deficits compared to controls from days 7 to 28 (p values: day 7 p=0.03, day 14 p=0.045, day 21 p=0.01, day 28 p=0.008). The 7C group showed significant recovery at day 28 (p=0.015). The 1/7C group showed significant improvement on days 21 and 28 (p=0.039 and p=0.025 respectively). No sig…	[24, 168, [24, 168]]	Three experimental groups: single injection at day 1, single injection at day 7, or duplicate injections at both day 1 and day 7	Functional Recovery	Cellular Integration	['Functional Recovery', 'Cellular Integration']	Functional deficits were significantly reduced in all treatment groups compared to controls, with day 1 injection showing the most consistent recovery across multiple time points. Duplicate injection provided no additional benefit over single day 1 administration.	24	Group_2 (7-24h)	1	Single injection on day 1 was most effective, showing consistent functional recovery from day 7 to 28. Authors concluded duplicate administration offered no advantages over single day 1 injection.
11283404	Therapeutic Benefit of Intravenous Administration of Bone Marrow Stromal Cells After Cerebral Ischemia in Rats	Stroke	2001	bone marrow stromal cells (MSCs)	BM-MSC	rat	Adult male Wistar rats, weighing 270 to 300 g	transient middle cerebral artery occlusion (MCAO), 2 hours	intravenous	Intravenous	tail vein injection	24 hours after MCAO or 7 days after MCAO	Rats treated with 3×10⁶ MSCs showed significant recovery of somatosensory behavior and Neurological Severity Score (P<0.05) when administered at 1 day or 7 days compared with control animals. For high-dose MSCs given at day 1 after ischemia, rats had significantly lower adhesive-removal times and NSS scores at day 14 compared with control group (P<0.01). For high-dose MSCs given at day 7 after is…	[24, 168]	Two timing groups tested: 24 hours (1 day) and 7 days after MCAO. Two doses tested: 1×10⁶ (low-dose) and 3×10⁶ (high-dose) MSCs	Functional Recovery	Neuroprotection, Cellular Integration	['Functional Recovery', 'Neuroprotection', 'Cellular Integration']	High-dose MSCs (3×10⁶) administered at 24 hours or 7 days after stroke significantly improved adhesive-removal test performance and Neurological Severity Scores compared to controls (P<0.05).	24	Group_2 (7-24h)	1	Both 1 day and 7 days after MCAO showed benefit with high-dose MSCs, but 1 day treatment showed earlier and more consistent improvement across behavioral measures
37253754	Cerebral organoids transplantation repairs infarcted cortex and restores impaired function after stroke	NPJ Regen Med	2023	human cerebral organoids derived from human pluripotent stem cells	hPSC-derived	mouse	NOD-SCID mice (NOD-Prkdcem26Cd52/Gpt), adult, 7- to 8-week-old, male	photothrombotic stroke	intracerebral	Intracerebral	junction of the infarct core and the peri-infarct zone, three injection sites: (1) anterior-posterior = 0 mm, medial-lateral = +0.7 mm, dorsal-ventral = −1.5 mm; (2) anterior-posterior = 0 mm, medial-lateral = + 1.5 mm, dorsal-ventral = −1.7 mm; (3) anterior-posterior = 0 mm, medial-lateral = + 2.5 mm, dorsal-ventral = −2.0 mm	7 days after stroke	Grafted cerebral organoids survived well in the infarcted core, differentiated into target neurons, sent axons to distant brain targets including callosal, corticostriatal, corticothalamic, and corticospinal projections, and integrated into the host neural circuit. The transplantation substantially eliminated sensorimotor defect behaviors: stroke mice receiving cerebral organoids had significantl…	168	Single transplantation at 7 days after stroke induction	Functional Recovery	Neuroprotection, Cellular Integration	['Functional Recovery', 'Neuroprotection', 'Cellular Integration']	Transplantation of human cerebral organoids substantially eliminated sensorimotor defect behaviors and repaired infarcted tissue structure in stroke mice.	168	Group_3 (25-168h)	7	Not specified
34878958	Oligodendrocyte precursor cell transplantation promotes angiogenesis and remyelination via Wnt/ β-catenin pathway in a mouse model of middle cerebral artery occlusion	J Cereb Blood Flow Metab	2022	rat oligodendrocyte precursor cells (OPCs)	Rat OPC	mouse	Institute of Cancer Research (ICR) mice, male, 28-30g, adult	transient middle cerebral artery occlusion (tMCAO)	intracerebral	Intracerebral	left striatum at coordinates AP = 0 mm, ML = 2 mm, DV = 3 mm from bregma	24 hours after tMCAO	OPC transplantation significantly improved neurological function (mNSS scores), motor function (rotarod test), and cognitive function (fear conditioning and step through tests) at 7 and 14 days after tMCAO. Transplantation reduced brain infarct volume at 3 days and brain atrophy volume at 14 days after tMCAO. OPC transplantation promoted functional angiogenesis, increased CD31+ microvessels numbe…	24	Single injection at 24 hours post-tMCAO with cyclosporine A immunosuppression	Functional Recovery	Angiogenesis, Neuroprotection	['Functional Recovery', 'Angiogenesis', 'Neuroprotection']	OPC transplantation significantly improved neurological, motor, and cognitive function while reducing brain infarct and atrophy volumes. Treatment promoted functional angiogenesis and remyelination via Wnt/β-catenin pathway.	24	Group_2 (7-24h)	1	Study tested only one timing (24 hours post-tMCAO); no comparison of multiple timings provided
40740844	Oligodendrocyte precursor cell transplantation attenuates inflammation after ischemic stroke in mice	Front Neurol	2025	oligodendrocyte precursor cells	OPC	mouse	Institute of Cancer Research mice, male, 28-30 g, adult	transient middle cerebral artery occlusion (tMCAO)	intracerebral	Intracerebral	left striatum at coordinates AP = 0 mm, ML = 2 mm, DV = 3 mm from bregma	24 hours after tMCAO	OPC transplantation reduced infarct volume, improved neurological recovery (mNSS scores), enhanced motor coordination (rotarod test), reduced anxiety and depression behaviors, improved memory and cognition (novel object recognition test). Histologically, OPC treatment decreased inflammatory cytokines IL-1β, IL-6, and TNF-α, reduced neutrophil infiltration (MPO+ cells), decreased microglia activat…	24	Single injection at 24 hours post-stroke	Anti-inflammation	Neuroprotection, Functional Recovery, Vascular Repair	['Anti-inflammation', 'Neuroprotection', 'Functional Recovery', 'Vascular Repair']	OPC transplantation significantly reduced neuroinflammation, attenuated blood-brain barrier disruption, decreased infarct volume, and improved neurobehavioral outcomes including motor function, cognition, and mood.	24	Group_2 (7-24h)	1	Not specified - only one timing tested
33737862	Intra-Arterial Stem Cell Transplantation in Experimental Stroke in Rats: Real-Time MR Visualization of Transplanted Cells Starting With Their First Pass Through the Brain With Regard to the Therapeutic Action	Front Neurosci	2021	directly reprogrammed neural precursor cells (drNPC) derived from adult human bone marrow cells and human placenta mesenchymal stem cells (pMSC)	Mixed Cell Types	rat	Wistar strain, male, 250-300g, adult	transient 90-minute middle cerebral artery occlusion (MCAO)	intra-arterial	Intra-arterial	ipsilateral (right) internal carotid artery injection	24 hours after MCAO	Both drNPC and pMSC induced substantial attenuation of neurological deficits evaluated at the 7th and 14th day after transplantation using the modified neurological severity score (mNSS). DrNPC caused significant decrease of stroke volume by the end of the second week after transplantation, while pMSC had no effect on infarct volume. pMSC significantly enhanced the survival rate of animals, while…	24	Single administration at 24 hours post-MCAO	Functional Recovery	Neuroprotection	['Functional Recovery', 'Neuroprotection']	Both cell types significantly improved neurological function (mNSS scores) at 7 and 14 days; drNPC additionally reduced stroke volume while pMSC improved survival rates.	24	Group_2 (7-24h)	1	Timing chosen based on published data concerning therapeutic time window correlation with cell therapy efficacy and commonly recognized increase of blood-brain barrier permeability within 6-48 hours after stroke onset
40461535	Forebrain neural progenitors effectively integrate into host brain circuits and improve neural function after ischemic stroke	Nat Commun	2025	FOXG1-positive forebrain neural progenitor cells derived from human induced pluripotent stem cells	hiPSC-NPC	rat	Sprague-Dawley strain, male, 2 months old, 300-350g	photothrombotic cortical stroke	intracerebral	Intracerebral	four injection sites 1mm to the left of the boundary of the stroke lesion at coordinates: 2.5mm anterior to bregma and 2.8mm ventral to skull surface; 1.5mm anterior to bregma and 2.8mm ventral to skull surface; 0.5mm posterior to bregma and 2.6mm ventral to skull surface; 1.5mm posterior to bregma and 2.6mm ventral to skull surface	7 days after stroke induction	Transplanted FOXG1 forebrain progenitors showed robust cortical neuronal differentiation (84% NeuN-positive neurons), rapid functional maturation and efficient synaptic integration. At 7-11 weeks post-transplantation, 93% of recorded cells fired action potentials and 82% received postsynaptic currents. SV2A PET imaging demonstrated increased synapse density in transplanted regions at 4 weeks. Beh…	168	Single transplantation 7 days after stroke induction	Functional Recovery	Neuroprotection, Neurogenesis, Cellular Integration	['Functional Recovery', 'Neuroprotection', 'Neurogenesis', 'Cellular Integration']	FOXG1 progenitors significantly improved sensory and motor function recovery at 8 weeks and reduced infarct volume at 4 weeks post-transplantation.	168	Group_3 (25-168h)	7	Not specified
39596134	Human-Brain-Derived Ischemia-Induced Stem Cell Transplantation Is Associated with a Greater Neurological Functional Improvement Compared with Human-Bone Marrow-Derived Mesenchymal Stem Cell Transplantation in Mice After Stroke	Int J Mol Sci	2024	human brain-derived ischemia-induced stem cells (h-iSCs) and human bone marrow-derived mesenchymal stem cells (h-MSCs)	Mixed Cell Types	mouse	CB-17/Icr-scid/scid Jcl mice (immunodeficient) and nestin-GFP transgenic mice, 6-10 weeks old adult mice	permanent distal middle cerebral artery occlusion (MCAO)	intracerebral	Intracerebral	transcranially transplanted into the peri-ischemic areas (coordinates from bregma: anterior-posterior, 0 mm; medial-lateral, + 2.5 mm; and dorsal-ventral, -2.5 mm)	6 weeks after MCAO	h-iSC transplantation showed greater neurological functional improvement compared to h-MSC transplantation. Both h-iSC and h-MSC transplantation activated endogenous neural stem/progenitor cells and improved neurological functions in multiple behavioral tasks including basket test, open-field test, hot plate test, and open-space swim test. However, h-iSC transplantation showed improvement in a hi…	1008	Single transplantation at 6 weeks post-stroke	Functional Recovery	Neuroprotection, Neurogenesis	['Functional Recovery', 'Neuroprotection', 'Neurogenesis']	h-iSC transplantation provided superior neurological functional recovery compared to h-MSC transplantation across multiple behavioral measures including motor function, thermal sensitivity, and depression-like symptoms.	1008	Group_5 (745h+)	42	Not specified - study only tested one timing (6 weeks post-stroke)
36453413	Overexpression of vascular endothelial growth factor enhances the neuroprotective effects of bone marrow mesenchymal stem cell transplantation in ischemic stroke	Neural Regen Res	2023	bone marrow mesenchymal stem cells (BMSCs) engineered to overexpress vascular endothelial growth factor (VEGF)	BM-MSC	rat	Male Sprague-Dawley (SD) rats, specific-pathogen-free (SPF) grade, weighing 250-280g (4-6 weeks old)	transient middle cerebral artery occlusion (tMCAO)	intracerebral	Intracerebral	left striatum, stereotactic coordinates: 1.0 mm anterior, 2.0 mm left lateral, 4.5 mm ventral relative to Bregma	24 hours after stroke	VEGF-BMSCs treated animals displayed the largest benefits compared to stroke-only, vehicle, and BMSCs-control groups. Benefits included: attenuated behavioral defects (improved mNSS scores, adhesive removal test, cylinder test, and hanging wire test), smaller infarct volume 7 days after stroke, greatly inhibited blood-brain barrier destruction, increased regeneration of blood vessels in the ische…	24	Single injection 24 hours after ischemia/reperfusion	Neuroprotection	Functional Recovery, Angiogenesis, Vascular Repair	['Neuroprotection', 'Functional Recovery', 'Angiogenesis', 'Vascular Repair']	VEGF-BMSCs transplantation significantly improved behavioral recovery, reduced infarct volume, preserved blood-brain barrier integrity, and enhanced angiogenesis compared to control BMSCs transplantation.	24	Group_2 (7-24h)	1	Not specified
39533375	Transplanted deep-layer cortical neuroblasts integrate into host neural circuits and alleviate motor defects in hypoxic-ischemic encephalopathy injured mice	Stem Cell Res Ther	2024	human embryonic stem cell-derived deep-layer cortical neuroblasts, DAPT pre-treated	hESC-derived	mouse	SCID strain, both genders, postnatal day 7, severe combined immunodeficiency mice	hypoxic-ischemic encephalopathy (HIE) model with left common carotid artery electrocoagulation followed by 8% oxygen in nitrogen for 30 minutes	intracerebral	Intracerebral	left motor cortex at coordinates AP: +0.6 mm; ML: +1.3 mm; DV: -1.5 mm relative to bregma	2 weeks after HIE surgery	Transplanted cortical neuroblasts survived well and primarily differentiated into deep-layer cortical neurons (TBR1+ layer VI and CTIP2+ layer V neurons) without graft overgrowth. The cells extended long axons to their projection targets including cortex, striatum, thalamus, and internal capsule in both ipsilateral and contralateral brain. Grafted neurons established functional synapses with host…	336	2 weeks after HIE surgery, single transplantation	Functional Recovery	Cellular Integration, Neuroprotection	['Functional Recovery', 'Cellular Integration', 'Neuroprotection']	Transplanted deep-layer cortical neuroblasts significantly improved motor coordination and locomotor activity while integrating functionally into host neural circuits without graft overgrowth.	336	Group_4 (169-744h)	14	2 weeks post-HIE was the only timing tested; no rationale provided for this specific timing choice
38851436	Stem cell grafts enhance endogenous extracellular vesicle expression in the stroke brain\	Brain Res Bull	2024	human bone marrow-derived mesenchymal stem cells	Human BM-MSC	rat	Sprague-Dawley strain, male, aged 1 year old, 400-450g	transient middle cerebral artery occlusion (tMCAO)	intra-arterial	Intra-arterial	right carotid artery injection, bolus injection delivered from a 25 G needle of a 1 mL syringe inserted into the carotid artery	3 hours after MCAO	Stem cell transplantation significantly reduced peri-infarct cell loss (p<0.05) and inflammatory microglial activation as measured by Iba1 marker (p<0.0001). Core infarction was not significantly reduced (p=0.27). GFAP-positive glial cells and CD63-labeled extracellular vesicles were significantly elevated in transplanted animals (CD63: p<0.001, GFAP+CD63 co-localization: p<0.001) compared to veh…	3	Single administration at 3 hours after MCAO, animals assessed at 1 year post-transplantation	Neuroprotection	Anti-inflammation	['Neuroprotection', 'Anti-inflammation']	Significant reduction in peri-infarct cell loss and inflammatory microglial activation, with enhanced endogenous extracellular vesicle expression persisting at one year post-transplantation.	3	Group_1 (0-6h)	0.125	Not specified
36782269	Hepatocyte growth factor-modified hair follicle stem cells ameliorate cerebral ischemia/reperfusion injury in rats	Stem Cell Res Ther	2023	hepatocyte growth factor-modified hair follicle stem cells	Other Stem Cells	rat	male Sprague-Dawley rats, 280±10 g	middle cerebral artery occlusion for 1 hour following reperfusion	intravenous	Intravenous	caudal vein injection	24 hours after reperfusion	HGF-modified HFSCs significantly reduced infarct volume compared to saline and unmodified HFSCs groups. Neurological scores improved with faster and better recovery in HFSCs/HGF group. Treatment inhibited neuron apoptosis (reduced TUNEL-positive cells, increased Bcl-2, decreased Bax and cleaved Caspase-3). Increased DCX-positive immature neurons and NeuN-positive mature neurons in penumbra. Suppr…	24	Single administration 24 hours after reperfusion	Neuroprotection	Functional Recovery, Anti-inflammation, Vascular Repair, Neurogenesis	['Neuroprotection', 'Functional Recovery', 'Anti-inflammation', 'Vascular Repair', 'Neurogenesis']	HGF-modified HFSCs significantly reduced infarct volume and improved neurological recovery through multiple mechanisms including neuroprotection, anti-inflammation, and blood-brain barrier protection.	24	Group_2 (7-24h)	1	Study only tested one timing point at 24 hours post-reperfusion, which showed therapeutic benefit
31865842	Endothelial progenitor cell transplantation alleviated ischemic brain injury via inhibiting C3/C3aR pathway in mice	J Cereb Blood Flow Metab	2020	human umbilical cord blood-derived endothelial progenitor cells	Human EPC	mouse	ICR strain, male, 25-30g	transient middle cerebral artery occlusion (tMCAO) for 90 minutes	intracerebral	Intracerebral	peri-infarct region of striatum, 2 mm lateral to bregma and 2.5 mm under the dura	immediately after reperfusion (within 120 minutes after tMCAO)	EPC transplantation improved neurological outcomes assessed by modified neurological severity scores (mNSS) at 1, 3, 7, and 14 days (p < 0.01). Brain infarct volume was reduced at 3 days (p < 0.05) and brain atrophy volume was reduced at 14 days (p < 0.01). EPC treatment reduced astrocyte-derived C3 expression and C3aR expression in the brain, decreased inflammatory response including TNF-α, IL-1…	2	Single injection performed immediately after reperfusion within 120 minutes of tMCAO	Functional Recovery	Neuroprotection, Anti-inflammation	['Functional Recovery', 'Neuroprotection', 'Anti-inflammation']	EPC transplantation significantly improved neurological scores and reduced brain infarct/atrophy volume through inhibition of complement C3/C3aR pathway and inflammatory response.	2	Group_1 (0-6h)		Only one timing tested - immediate injection after reperfusion showed therapeutic benefit
39668560	Modified human mesenchymal stromal/stem cells restore cortical excitability after focal ischemic stroke in rats	Mol Ther	2025	modified bone marrow-derived human mesenchymal stromal/stem cells (hMSC-SB623 cells)	Human BM-MSC	rat	Adult male Sprague-Dawley rats, weighing 70 ± 10 g at the time of stroke or sham surgery	photothrombotic (PT) stroke	intracerebral	Intracerebral	peri-injury cortex at three injection sites: anterior (AP 1.0 mm, ML 4.0 mm, DV 1.8 mm), middle (AP 2.5 mm, ML +3.5 mm, DV 1.4 mm), and posterior (AP 4.0 mm, ML 5.0 mm, DV 1.3 mm) relative to bregma and dura	one month after stroke	hMSC-SB623 cell transplants reduced stroke-induced cortical hyperexcitability, restoring cortical excitability to control levels. Effects observed primarily in layer 4 where stroke increased both pre-synaptic and post-synaptic responses, which were normalized by cell treatment. Treatment increased synaptophysin staining in layer 4 of peri-stroke cortex, indicating synaptic plasticity. Increased G…	720	Treatment administered at chronic stage after cortical hyperexcitability had already been established	Functional Recovery	Neuroprotection, Neurogenesis, Angiogenesis, Anti-inflammation	['Functional Recovery', 'Neuroprotection', 'Neurogenesis', 'Angiogenesis', 'Anti-inflammation']	Treatment restored cortical network excitability to control levels and induced multiple regenerative processes including synaptic plasticity, oligodendrogenesis, and systemic immunomodulation.	720	Group_4 (169-744h)	30	Study demonstrates efficacy when administered at chronic stage (1 month) after stroke, even after cortical hyperexcitability was established, suggesting therapeutic window remains open during chronic phase
40803231	MiR-138 reprograms dental pulp stem cells into GABAergic neurons via the GATAD2B/MTA3/WNTs axis for stroke treatment	Biomaterials	2026	human dental pulp stem cells (DPSCs) transfected with miR-138	Human DPSC	mouse	C57BL/6J strain, male, 8 weeks old, 20-25g	transient middle cerebral artery occlusion (MCAO)	intracerebral	Intracerebral	stereotaxic injection at three discrete points 1.5 mm deep into the cerebral cortex using coordinates anteroposterior, mediolateral, and dorsoventral from bregma	7 days post-stroke	DPSC-138 treatment resulted in significant functional recovery as measured by open field test with improved total distance moved, velocity, time spent in central zone, and distance in central zone compared to PBS and DPSC-con groups. Histological analysis showed reduced infarct size by TTC staining, decreased neuronal apoptosis by TUNEL staining, and increased neuronal survival. DPSC-138 promoted…	168	Single injection at 7 days post-stroke, with evaluation at 7 days and 60 days post-transplantation	Functional Recovery	Neuroprotection, Neurogenesis, Anti-inflammation, Cellular Integration	['Functional Recovery', 'Neuroprotection', 'Neurogenesis', 'Anti-inflammation', 'Cellular Integration']	DPSC-138 treatment significantly improved motor function and cognitive behavior in stroke mice, with neurological recovery approaching normal levels and enhanced GABAergic neuron differentiation.	168	Group_3 (25-168h)	7	7 days post-stroke was strategically selected as the optimal timing to protect transplanted cells from the adverse acute microenvironment while allowing for effective integration and differentiation
39248177	A vascular endothelial growth factor-loaded chitosan-hyaluronic acid hydrogel scaffold enhances the therapeutic effect of adipose-derived stem cells in the context of stroke	Neural Regen Res	2025	rat adipose-derived mesenchymal stem cells (ADSCs)	Rat AD-MSC	rat	Sprague-Dawley strain, male, 250-280 g, aged 8 weeks, clean-level	transient middle cerebral artery occlusion (tMCAO)	intracerebral	Intracerebral	stereotactically injected into ischemic periphery at coordinates: 0.2 mm posterior to bregma, 3.5 mm lateral to midline, 2.0 mm beneath dura	24 hours after tMCAO	Co-transplantation of ADSCs with VEGF-loaded chitosan-hyaluronic acid hydrogel scaffold significantly improved motor function recovery (mNSS scores, rotarod performance, grip strength, cylinder test) compared to ADSCs alone or hydrogel alone. Treatment reduced infarct volume, decreased neuronal apoptosis (reduced TUNEL-positive cells, increased Bcl-2, decreased Bax and cleaved caspase-3), enhance…	24	Single injection at 24 hours post-reperfusion	Functional Recovery	Neuroprotection, Angiogenesis, Anti-inflammation	['Functional Recovery', 'Neuroprotection', 'Angiogenesis', 'Anti-inflammation']	Co-transplantation significantly improved motor function recovery, reduced infarct volume, decreased neuronal apoptosis, enhanced angiogenesis, and promoted axonal regeneration compared to individual treatments.	24	Group_2 (7-24h)	1	Not specified - only one timing tested
34176333	Label-Free Quantitative Proteome Profiling of Cerebrospinal Fluid from a Rat Stroke Model with Stem Cell Therapy	Cell Transplant	2021	human adipose-derived mesenchymal stem cells	Human AD-MSC	rat	male Sprague-Dawley rats, 250-300g	transient middle cerebral artery occlusion (tMCAO)	intravenous	Intravenous	tail vein injection	24 hours after tMCAO	hAMSC treatment significantly reduced cerebral infarction volume compared to control (control 58.4 ± 2.4 vs hAMSC 42.7 ± 3.5, P < 0.01). Modified Neurological Severity Score (mNSS) showed significantly lower scores in hAMSC-treated group at days 10 and 14 after tMCAO. Immunohistochemical analysis revealed significantly higher number of BrdU+/DCX+ colocalized cells in hAMSC group, indicating great…	24	Single injection administered 24 hours after stroke induction	Functional Recovery	Neuroprotection, Neurogenesis	['Functional Recovery', 'Neuroprotection', 'Neurogenesis']	hAMSC treatment significantly reduced infarction volume and improved neurological scores, with increased proliferative neural progenitor cells indicating enhanced neuroregeneration.	24	Group_2 (7-24h)	1	Not specified
34453695	Induced Neural Cells from Human Dental Pulp Ameliorate Functional Recovery in a Murine Model of Cerebral Infarction	Stem Cell Rev Rep	2022	human dental pulp-derived induced neural cells	Human DPSC	mouse	6-week-old CB17/Icr-Prkdcscid male mice	permanent focal cerebral infarction by coagulating and cutting the left distal middle cerebral artery	intracerebral	Intracerebral	directly transplanted into the infarcted lesion’s peripheral area using a stereotactic device (NARISHIGE, Japan) 5 days after inducing the cerebral infarction. The transplantation site was 0 mm anterior to and 2.5 mm left from the bregma and 1.5 mm below the brain surface.	5 days after inducing the cerebral infarction	Ameliorate forelimb sensorimotor recovery compared with the 1 × 105 DPSC group (P < 0.001), the PBS group (P < 0.001), and the control group (P < 0.001)		Right paw-dragging ratio and right forelimb usage ratio were significantly improved between 4 and 28 days after transplantation	Functional Recovery	Neuroprotection	['Functional Recovery', 'Neuroprotection']	Transplantation of dental pulp stem cell-derived induced neural cells significantly improved forelimb sensorimotor recovery after cerebral infarction	120	Group_3 (25-168h)	5	Not specified
33994947	Transplantation of Human Cortically-Specified Neuroepithelial Progenitor Cells Leads to Improved Functional Outcomes in a Mouse Model of Stroke	Front Cell Neurosci	2021	human ESC derived, cortically-specified, neuroepithelial progenitor cells (cNEPs)	hESC-NPC	mouse	Fox Chase SCID/Beige strain, male, aged 10-15 weeks, immunocompromised	endothelin-1 (ET-1) induced focal ischemic stroke in motor cortex	intracerebral	Intracerebral	right sensorimotor cortex at coordinates AP: +0.6 mm, ML: -2.2 mm lateral to bregma and DV: -1.0 mm, same coordinates as ET-1 injection	4 days post-stroke	cNEP transplantation improved motor function as early as 20 days post-stroke compared to stroke-injured, non-transplanted mice. Motor performance was not significantly different from baseline (pre-stroke) values on PSD8 or PSD20. Catwalk gait analysis showed improvement in terminal dual stance and support lateral parameters on PSD20. Only a small fraction (<6%) of transplanted cNEPs survived at t…	96	Single injection at 4 days post-stroke in acute phase	Functional Recovery	Neuroprotection	['Functional Recovery', 'Neuroprotection']	Significant improvement in motor function by PSD20 measured by foot-fault test and Catwalk gait analysis, with recovery maintained through PSD40.	96	Group_3 (25-168h)	4	Acute phase transplantation at 4 days post-stroke was the only timing tested and showed efficacy
36650518	Transplanted human iPSC-derived vascular endothelial cells promote functional recovery by recruitment of regulatory T cells to ischemic white matter in the brain	J Neuroinflammation	2023	human iPSC-derived vascular endothelial cells (iVECs)	hiPSC-derived	rat	Sprague-Dawley strain, male, 8-week-old, 250-270g weight	endothelin-1 (ET-1) injection into internal capsule white matter	intracerebral	Intracerebral	left internal capsule at coordinates 2.0 mm posterior and 6.6 mm lateral from bregma, 4.6 mm depth from brain surface, 33-gauge needle angled 30° away from injection site	7 days after ET-1 injection	iVEC transplantation reduced ED-1+ inflammatory cells and CD4+ T cells in white matter infarct while significantly increasing Foxp3+ regulatory T cells (Tregs) at days 10, 14, and 21. Treatment suppressed neuroinflammation and promoted remyelination as evidenced by Luxol fast blue staining. The beneficial effects were dependent on recruitment of peripheral Tregs, as FTY720 treatment (which seques…	168	Single transplantation at 7 days (168 hours) after stroke induction	Functional Recovery	Anti-inflammation, Neurogenesis, Vascular Repair	['Functional Recovery', 'Anti-inflammation', 'Neurogenesis', 'Vascular Repair']	iVEC transplantation promoted functional recovery through recruitment of regulatory T cells to ischemic white matter, leading to suppressed neuroinflammation, increased remyelination, and recovery of damaged internal capsule.	168	Group_3 (25-168h)	7	7 days was the timing tested and showed optimal benefits for recruitment of Tregs and promotion of remyelination in white matter infarct
40542444	Human induced neural progenitor cells generated from three-dimensional aggregate-based culture significantly improve post-stroke recovery in tMCAO mice	Stem Cell Res Ther	2025	human induced neural progenitor cells (iNPCs) derived from iPSCs	hiPSC-NPC	mouse	C57BL/6 strain, male, 8-10 weeks old, adult	transient middle cerebral artery occlusion (tMCAO)	intracerebral	Intracerebral	left striatum and cortex at coordinates AP+0.8 mm, ML-1.5 mm, DV-1.5 mm and AP+0.8 mm, ML-1.5 mm, DV-3 mm from bregma	5 days post-tMCAO surgery	iNPC transplantation significantly reduced brain atrophy (15.64±1.30% vs 34.55±6.13% in controls, p<0.05) and improved neurological function as assessed by modified Neurological Severity Score at 1 day (7.75±1.10 vs 11.25±0.75, p<0.01) and 3 days post-treatment (6.00±0.93 vs 9.25±0.95, p<0.05). Cylinder test showed significant decrease in paw-dragging behavior at 1- and 3-day post-treatment. Tran…	120	Single injection at day 5 post-stroke with immunosuppression using cyclosporine A starting 1 day before transplantation	Functional Recovery	Neuroprotection, Anti-inflammation	['Functional Recovery', 'Neuroprotection', 'Anti-inflammation']	iNPC transplantation significantly reduced brain atrophy by 55% and improved neurological function scores with sustained benefits at 30 days. Treatment effectively remodeled the microenvironment by alleviating neuroinflammation and promoting beneficial microglia polarization.	120	Group_3 (25-168h)	5	Day 5 timing coincided with the decline of stroke-induced protective M2-polarized microglia and represented the chronic phase intervention
33395306	Nanomedicine Directs Neuronal Differentiation of Neural Stem Cells via Silencing Long Noncoding RNA for Stroke Therapy	Nano Lett	2021	neural stem cells	NSC	mouse	C57BL/6J mice, newly born for NSC isolation; adult mice for stroke induction, sex not specified	ischemic stroke model	intracerebral	Intracerebral	epicenter of infarction	7 days after stroke induction	NSCs transfected with Pnky-SPIO-PALC showed significantly enhanced neuronal differentiation both in vitro (30.43 ± 5.57% vs 5.98 ± 2.02% for untreated controls and 6.70 ± 2.12% for scrambled controls, P < 0.05) and in vivo (5.5-fold increase at 2 weeks post-transplantation: 18.42 ± 3.43% vs 2.89 ± 0.78%, P < 0.05; 4-fold increase at 4 weeks: 5.89 ± 1.58% vs 1.13 ± 0.80%, P < 0.05 compared to scra…	168	Single transplantation at 7 days after stroke induction	Neurogenesis	Functional Recovery, Neuroprotection	['Neurogenesis', 'Functional Recovery', 'Neuroprotection']	Enhanced neuronal differentiation of NSCs (5.5-fold increase at 2 weeks) with improved structural recovery (reduced infarct volume) and functional recovery (better mNSS scores).	168	Group_3 (25-168h)	7	Not specified
38756085	An Injectable Hydrogel Loaded with GMSCs-Derived Neural Lineage Cells Promotes Recovery after Stroke	Tissue Eng Part A	2024	gingival mesenchymal stem cells (GMSCs) derived neural lineage cells	Other MSC	rat	Sprague-Dawley (SD) male rats, 220-230g, adult	middle cerebral artery occlusion (MCAO) reperfusion ischemic stroke model	intracerebral	Intracerebral	stereotactic injection at coordinates (L) 3.0 mm, (AP) 0.0 mm, and (V) 6.0 mm, 2 μL boluses injected at five depths (6, 5, 4, 3, and 2 mm relative to the skull)	8 days after MCAO	Intracerebral injection of HA hydrogel carrying GMSCs-derived neural lineage cells promoted recovery of neural function and reduced ischemic damage. Behavioral assessments showed significantly better performance in grid walking foot fault test, rotarod test, balance beam test, and cylinder test at 3-5 weeks post-stroke surgery (all p < 0.05) compared to PBS control, GMSCs, and SM-GMSCs groups. Hi…	192	Single injection 8 days after MCAO surgery	Functional Recovery	Neuroprotection, Neurogenesis	['Functional Recovery', 'Neuroprotection', 'Neurogenesis']	HA hydrogel loaded with GMSCs-derived neural lineage cells significantly improved behavioral recovery and reduced cerebral infarction volume compared to other treatment groups at 3-5 weeks post-stroke.	192	Group_4 (169-744h)	8	Not specified
40650995	Human cortical neurons rapidly generated by embryonic stem cell programming integrate into the stroke-injured rat cortex	Stem Cells	2025	human embryonic stem cell-derived cortical neurons (hES-iNs) generated by NGN2 overexpression	hESC-derived	rat	adult male athymic, nude rats	distal middle cerebral artery occlusion (dMCAO)	intracerebral	Intracerebral	somatosensory cortex adjacent to the ischemic lesion, 3 sites at the following coordinates (from bregma and brain surface): anterior/posterior: +1.5 mm; medial/lateral: +2.0 mm; dorsal/ventral: −2.0 mm; and anterior/posterior: +0.5 mm; medial/lateral: +1.5 mm; dorsal/ventral: −2.0 mm and anterior/posterior: +0.5 mm; medial/lateral: +2.5 mm; dorsal/ventral: −2.5 mm	48 hours after stroke	At 3 months after transplantation, the hES-iNs expressed markers of both immature and mature neurons (DCX and NeuN respectively) and differentiated into layer-specific cortical neurons expressing upper cortical layer markers (BRN2, SATB2) and deep cortical layer markers (CTIP2, TBR1). The grafted cells sent widespread projections to ipsilateral frontal and somatosensory cortices, corpus callosum,…	48	Transplantation at 48h was chosen based on mild microglia activation and better cell survival at this time-point compared to 1 week post stroke	Cellular Integration	Neuroprotection, Neurogenesis	['Cellular Integration', 'Neuroprotection', 'Neurogenesis']	hES-iNs differentiated into layer-specific cortical neurons, established widespread projections, became myelinated by host oligodendrocytes, and formed functional synapses with host neurons in both hemispheres.	48	Group_3 (25-168h)	2	Not specified
32253308	Activity in grafted human iPS cell–derived cortical neurons integrated in stroke-injured rat brain regulates motor behavior	PNAS	2020	human induced pluripotent stem cell-derived cortically fated long-term self-renewing neuroepithelial-like stem (lt-NES) cells	hiPSC-derived	rat	adult male athymic, nude rats	distal middle cerebral artery occlusion (dMCAO)	intracerebral	Intracerebral	intracortical transplantation at two sites close to the ischemic injury in somatosensory cortex and part of M1 motor cortex	48 hours after dMCAO	At 6 months after transplantation, stroke-induced asymmetry in cylinder test was completely reversed by cell transplantation. Grafted neurons established widespread axonal projections to both hemispheres, received monosynaptic inputs from thalamocortical afferents, and formed excitatory glutamatergic synapses on host cortical neurons. Graft-derived axons in corpus callosum became myelinated. Howe…	48	Single transplantation 48 hours after stroke induction	Functional Recovery	Cellular Integration, Neuroprotection	['Functional Recovery', 'Cellular Integration', 'Neuroprotection']	Complete reversal of stroke-induced sensorimotor asymmetry in cylinder test with extensive morphological and functional integration of grafted neurons into host brain circuitry.	48	Group_3 (25-168h)	2	Not specified
37221140	Transplantation of Human Brain-Derived Ischemia-Induced Multipotent Stem Cells Ameliorates Neurological Dysfunction in Mice After Stroke	Stem Cells Transl Med	2023	human brain-derived ischemia-induced multipotent stem cells (h-iSCs)	Human Brain-derived SC	mouse	CB-17/Icr-scid/scid Jcl mice, adult 6-10 weeks old, immunodeficient	permanent middle cerebral artery occlusion (MCAO) by electrocoagulation and disconnection of distal portion of left MCA	intracerebral	Intracerebral	transcranial transplantation into peri-ischemic areas, 3 mm lateral from bregma and 2.5 mm below dural surface	6 weeks after MCAO	High-dose h-iSC transplantation (5.0 × 10^4 cells) significantly improved neurological function compared to PBS controls. Improvements included: enhanced motor function in wire hang test (longer latency to fall, P<0.05), improved motor coordination in basket test (shorter latency to reach floor, P<0.05), reduced stroke-associated hyperactivity in open-field test (P<0.05), improved thermal nocicep…	1008	Single transplantation at chronic stage, 6 weeks post-stroke	Functional Recovery	Neurogenesis, Cellular Integration	['Functional Recovery', 'Neurogenesis', 'Cellular Integration']	High-dose h-iSC transplantation significantly improved multiple neurological functions including motor, cognitive, and sensory deficits, with additional evidence of neuronal differentiation and endogenous NSPC activation.	1008	Group_5 (745h+)	42	Only timing tested; rationale was sufficient time for in vitro expansion of cells for autologous transplantation and targeting chronic period with limited therapeutic options
33060592	Transplantation of hPSC-derived pericyte-like cells promotes functional recovery in ischemic stroke mice	Nat Commun	2020	human pluripotent stem cell-derived cranial neural crest pericyte-like cells (hPSC-CNC PCs)	hPSC-derived	mouse	C57BL/6 strain, male, 8-12 weeks old, 18-25g	transient middle cerebral artery occlusion (tMCAO)	intravenous	Intravenous	tail vein injection	6 hours after tMCAO	Transplantation of hPSC-CNC PCs significantly improved neurological deficits scores, enhanced motor coordination in rotarod test, reduced asymmetry in corner test, and decreased time to remove adhesives in adhesive removal test at days 3 and 7 post-stroke. Treatment reduced infarct volume compared to PBS controls and significantly decreased neuronal apoptosis (TUNEL+/NeuN+ cells) in both cortex a…	6	Single administration via tail vein 6 hours after reperfusion following 40 minutes of middle cerebral artery occlusion	Functional Recovery	Neuroprotection, Vascular Repair	['Functional Recovery', 'Neuroprotection', 'Vascular Repair']	Treatment significantly improved neurological function, reduced infarct volume, decreased neuronal apoptosis, and restored blood-brain barrier integrity following ischemic stroke.	6	Group_1 (0-6h)	0.25	6 hours post-reperfusion was the only timing tested and showed therapeutic benefit
34752785	Modulation of gene expression on a transcriptome-wide level following human neural stem cell transplantation in aged mouse stroke brains	Exp Neurol	2022	human neural stem cells from fetal origins	Human NSC	mouse	C57BL/6J male mice, 50-52 weeks old, aged mice	transient middle cerebral artery occlusion with reperfusion (MCAO/R)	intracerebral	Intracerebral	ipsilesional hippocampus, stereotaxic injection (2-mm posterior to bregma; 1.5-mm lateral to sagittal suture; depth 2-2.5-mm dorsal)	24 hours post-stroke	Human NSC transplantation significantly reduced infarct size from 58.12 ± 2.14% to 45.93 ± 4.03% (P < .05 vs. MCAO/R). hNSC engraftment attenuated proinflammatory factors: reduced TNF-α, IL-6, and IL-1β expression compared to stroke controls (P < .05, P < .01, P < .01 respectively). Matrix metalloproteinases were also reduced: MMP-9 and MMP-3 levels were significantly decreased in hNSC-transplant…	24	Single administration 24 hours post-stroke, corresponding to subacute phase before irreversible second BBB opening	Neuroprotection	Anti-inflammation	['Neuroprotection', 'Anti-inflammation']	hNSC transplantation reduced infarct size by 21% and significantly attenuated neuroinflammatory responses including proinflammatory cytokines and matrix metalloproteases.	24	Group_2 (7-24h)	1	24 hours post-stroke was selected as optimal timing when inflammation is prominent prior to the irreversible second BBB opening phase, allowing for maximal therapeutic benefit
33883275	Patient-derived glial enriched progenitors repair functional deficits due to white matter stroke and vascular dementia in rodents	Sci Trans Med	2021	human induced pluripotent stem cell-derived glial enriched progenitors (hiPSC-GEPs)	hiPSC-derived	mouse	NSG (nonobese diabetic severe combined immunodeficient gamma) mice, 2-3 months old, male	subcortical white matter stroke induced by focal microinjection of vasoconstrictor N5-(1-iminoethyl)-L-ornithine (L-NIO)	intracerebral	Intracerebral	stereotactic injection into uninjured corpus callosum at coordinates: AP +0.14, ML +2.66, DV -1.32 and AP +0.14, ML +3, DV -1.32 at 36° angle	7 days after stroke induction	hiPSC-GEP transplantation promoted motor and cognitive recovery after white matter stroke. Motor improvements were observed in both grid walking and cylinder tasks at 4 months post-transplant. Cognitive recovery was demonstrated in novel object recognition and fear conditioning tests. hiPSC-GEPs migrated widely in the brain, matured into astrocytes with prorepair phenotype, induced endogenous oli…	168	Single transplantation at 7 days after stroke, corresponding to subacute period in human stroke	Functional Recovery	Neuroprotection, Neurogenesis, Anti-inflammation, Vascular Repair	['Functional Recovery', 'Neuroprotection', 'Neurogenesis', 'Anti-inflammation', 'Vascular Repair']	hiPSC-GEP transplantation significantly improved motor control in grid walking and cylinder tasks and enhanced cognitive recovery in memory tests at 4 months post-transplant.	168	Group_3 (25-168h)	7	7 days post-stroke timing was chosen as clinically relevant subacute period for transplant therapy (up to 3 months after stroke in humans)
32378028	p5 Peptide-Loaded Human Adipose-Derived Mesenchymal Stem Cells Promote Neurological Recovery After Focal Cerebral Ischemia in a Rat Model	Transl Stroke Res	2020	p5 peptide-loaded human adipose-derived mesenchymal stem cells (hADMSCs)	Human AD-MSC	rat	male Sprague-Dawley rats, 3-4 months of age, 320-400g	transcranial interruption of blood flow by transiently lifting the middle cerebral artery (MCA) with a tungsten hook for 90 minutes	intracerebral	Intracerebral	intracortically at 3 different locations in the exposed area proximal to the occluded middle cerebral artery	immediately after stroke	Treatment led to improvement in functional recovery in spatial learning and memory (water maze), bilateral coordination and sensorimotor function (rotating pole), and asymmetry of forelimb usage (cylinder test). The number of surviving transplanted cells was 2.5-fold higher in the peri-infarcted area compared to hADMSC-treated animals. Reduced number of phagocytic annexin3-positive cells in the p…	0	Single administration immediately post-stroke	Functional Recovery	Cellular Integration, Anti-inflammation	['Functional Recovery', 'Cellular Integration', 'Anti-inflammation']	Improved functional recovery in spatial learning, sensorimotor coordination, and forelimb asymmetry with increased transplanted cell survival and reduced inflammatory cells, but no effect on infarct volume.	0	Group_1 (0-6h)	0	Only one timing tested - immediate post-stroke administration
31820348	Intra-arterial Stem Cell Therapy Diminishes Inflammasome Activation After Ischemic Stroke: a Possible Role of Acid Sensing Ion Channel 1a	J Mol Neurosci	2021	rat bone marrow-derived mesenchymal stem cells	Rat BM-MSC	rat	Sprague Dawley strain, ovariectomized females, weighing 240-270g	transient middle cerebral artery occlusion (MCAo) for 90 minutes	intra-arterial	Intra-arterial	Not specified	6 hours post stroke	IA MSCs treatment significantly improved functional outcome and motor coordination assessed by neurodeficit scoring and rotarod test at 24 hours post-stroke. Biochemical improvements included increased GSH levels and decreased MDA and nitrite levels. Western blot analysis showed significant decreases in ASIC1a (43.33%), NLRP1 inflammasome (22.72%), NLRP3 (41.21%), caspase-1 (38.04%), ASC (46.73%)…	6	Single administration at 6 hours post-stroke, timing chosen based on maximal stromal derived factor 1 (SDF-1) expression	Anti-inflammation	Functional Recovery, Neuroprotection	['Anti-inflammation', 'Functional Recovery', 'Neuroprotection']	IA MSCs significantly reduced inflammasome activation (NLRP1, NLRP3, caspase-1, ASC, IL-1β) and ASIC1a expression while improving functional outcomes and reducing infarct volume at 24 hours post-stroke.	6	Group_1 (0-6h)	0.25	Timing was selected based on maximal stromal derived factor 1 (SDF-1) expression at 6 hours post-stroke for optimal cell homing
32204666	Activated Mesenchymal Stem Cells Induce Recovery Following Stroke Via Regulation of Inflammation and Oligodendrogenesis	JAHA	2020	interferon-γ–activated mesenchymal stem cells	interferon-γ–activated mesenchymal stem cells	rat	female Sprague-Dawley rats, age 14-16 weeks, weight 225-275 grams	transient middle cerebral artery occlusion (90 minutes)	intravenous	Intravenous	retro-orbital sinus injection	3 hours after reperfusion	aMSCγ treatment resulted in significant functional recovery assessed by modified neurological severity score and open-field analysis. Animals showed significant reductions in infarct size and inhibition of microglial activation compared to vehicle-treated animals. aMSCγ suppressed hypoxia-induced microglial proinflammatory phenotype and induced recruitment and differentiation of oligodendrocyte p…	3	Single administration 3 hours following onset of reperfusion after MCAO	Functional Recovery	Neuroprotection, Anti-inflammation, Neurogenesis	['Functional Recovery', 'Neuroprotection', 'Anti-inflammation', 'Neurogenesis']	aMSCγ treatment resulted in complete functional recovery with significant reductions in infarct size and enhanced oligodendrogenesis.	3	Group_1 (0-6h)		Not specified
31431402	Topically applied adipose-derived mesenchymal stem cell treatment in experimental focal cerebral ischemia	J Clin Neurosci	2020	adipose-derived mesenchymal stem cells with green fluorescence protein (GFP) expression	AD-MSC	rat	Female Sprague-Dawley rats, 250-300g	transient middle cerebral artery occlusion (tMCAO)	intracerebral	Intracerebral	topically applied to the ipsilateral parietal cortex via craniotomy and durotomy, fixed with fibrin glue	24 hours after MCAO	Topical MSCs significantly reduced infarct volume at day 3 (163±20 mm³ vs 256±62 mm³), day 7 (99±14 mm³ vs 130±12 mm³), and day 14 (51±3 mm³ vs 73±12 mm³, p<0.05). Functional recovery was enhanced in Rotarod test with longer latency to fall at days 3, 7, and 10. Morris Water Maze test showed shorter learning period and better visuospatial memory. Few GFP-positive cells found in penumbra at day 3,…	24	Single application 24 hours after stroke onset during craniotomy procedure	Functional Recovery	Neuroprotection, Neurogenesis	['Functional Recovery', 'Neuroprotection', 'Neurogenesis']	Topical MSCs significantly reduced infarct volume and improved motor coordination, balance, visuospatial learning and memory compared to controls.	24	Group_2 (7-24h)	1	Single timing tested; authors selected 24h as equivalent time window for decompressive craniectomy in clinical practice
32281225	Epidermal neural crest stem cell transplantation as a promising therapeutic strategy for ischemic stroke	CNS Neurosci Ther	2020	epidermal neural crest stem cells	Other Stem Cells	rat	Sprague Dawley strain, male, 240-260g at beginning of experiment	transient middle cerebral artery occlusion (MCAO) for 45 minutes	intra-arterial	Intra-arterial	right common carotid artery cannulated using PE 20, injected directly into the artery	immediately after reperfusion	EPI-NCSCs transplantation (both intra-arterial and intravenous) tended to result in better functional outcome compared to MCAO group, but differences were not statistically significant. The infarct volume ratio significantly decreased in NCSC-intra-arterial (8.6 ± 2.7%), NCSC-intravenous (6.8 ± 3.5%) groups compared to control (24 ± 1.6%). EPI-NCSCs interventions led to higher expression levels o…	0	Transplantation performed immediately after suture withdrawal following 45 minutes of MCAO	Neuroprotection	Neurogenesis, Anti-inflammation	['Neuroprotection', 'Neurogenesis', 'Anti-inflammation']	Significant reduction in infarct volume ratio and upregulation of neurotrophic factors including BDNF, though functional improvements were not statistically significant.	0	Group_1 (0-6h)	0	Study used immediate transplantation after reperfusion based on assumption that sooner is better, though optimal timing for EPI-NCSCs is unknown
32269595	Multimodal Therapeutic Effects of Neural Precursor Cells Derived from Human-Induced Pluripotent Stem Cells through Episomal Plasmid-Based Reprogramming in a Rodent Model of Ischemic Stroke	Stem Cells Int	2020	neural precursor cells differentiated from human-induced pluripotent stem cells through episomal plasmid-based reprogramming (ep-iPSC-NPCs)	hiPSC-NPC	rat	Sprague-Dawley strain, male, 270-300g, adult	transient middle cerebral artery occlusion (MCAo) for 90 minutes	intracerebral	Intracerebral	peri-infarct area, two injection points: (1) +1.6mm AP, -2.0mm ML, -3.0mm DV and (2) +1.6mm AP, -2.0mm ML, -6.0mm DV from bregma	7 days after MCAo induction	Functional improvements observed in multiple behavioral tests including rotarod (longer persistence time from 3-11 weeks), mNSS scores (significant improvement from 2-11 weeks), stepping test (significant improvement from 2-11 weeks), staircase test (improvement at 3, 7, and 9 weeks), and apomorphine-induced rotation test (lower rotation numbers from 3-11 weeks). Final infarct size was significan…	168	Single transplantation at subacute phase, 7 days after stroke induction. Total cell dose of 2×10^5 cells divided between two injection sites (1×10^5 cells each)	Functional Recovery	Neuroprotection, Neurogenesis, Anti-inflammation, Cellular Integration	['Functional Recovery', 'Neuroprotection', 'Neurogenesis', 'Anti-inflammation', 'Cellular Integration']	Transplanted ep-iPSC-NPCs induced significant and sustained functional recovery across multiple behavioral tests for up to 12 weeks, with concurrent reduction in infarct size, enhanced endogenous neurogenesis, and multimodal brain repair mechanisms.	168	Group_3 (25-168h)	7	Study used only one timing point (7 days post-stroke) corresponding to subacute phase. Authors noted this timing is particularly important for clinical translation as there is no effective treatment for this phase of stroke.
31999645	Genetic modification increases the survival and the neuroregenerative properties of transplanted neural stem cells	JCI Insight	2020	human neural stem cells (hNSCs) genetically modified to express Bcl-xl (Bcl2l1)	Human NSC	mouse	NOD/SCID-γ (NSG) mice, immunodeficient, 60-day-old at transplantation, both males and females used	permanent middle cerebral artery occlusion (MCAO)	intracerebral	Intracerebral	peri-infarct zone, coordinates A/P +0.5, L/M +1.7, D/V -3.0 (for RC17 hNSCs) and A/P -0.9, L/M +1.7, D/V -3.0 (for H9 hNSCs)	48 hours after MCAO	Bcl2l1-expressing hNSCs significantly improved sensorimotor function compared to control hNSCs. In handedness test, mice with Bcl2l1-expressing H9 or RC17 cell transplants completely recovered to baseline level within a week after transplantation, while control cells had no or very minor effect on recovery. Bcl2l1-expressing hNSCs showed 22-fold higher survival in the hostile stroke environment c…	48	Single transplantation at 48 hours post-MCAO into peri-infarct zone	Functional Recovery	Neuroprotection	['Functional Recovery', 'Neuroprotection']	Bcl2l1-expressing hNSCs completely restored sensorimotor function to baseline levels and showed 22-fold higher survival compared to control cells in stroke model.	48	Group_3 (25-168h)	2	Not specified
32713053	Intracerebral transplantation of HLA-homozygous human iPSC-derived neural precursors ameliorates the behavioural and pathological deficits in a rodent model of ischaemic stroke	Cell Prolif	2020	HLA-homozygous human iPSC-derived neural precursor cells (hiPSC-NPCs), CMC-hiPSC-004 line	hiPSC-NPC	rat	Sprague Dawley strain, male, 270-300g, adult	transient middle cerebral artery occlusion (MCAo) for 90 minutes	intracerebral	Intracerebral	two injection sites in ipsilateral striatum: AP +1.0 mm, ML -2.5 mm, DV -2.0 mm and AP +1.0 mm, ML -2.5 mm, DV -7.0 mm from bregma	7 days after MCAo induction	Significant behavioral improvements in all five tests (rotarod, stepping, mNSS, staircase, and apomorphine-induced rotation) from 4-7 weeks up to 12 weeks post-transplantation. Final infarct size significantly reduced (35.01 ± 3.45%) compared to medium control (53.35 ± 2.47%) and fibroblast control (49.30 ± 2.73%). At 12 weeks, 10.42 ± 0.54% of transplanted cells survived and differentiated into …	168	Single transplantation at subacute stage of stroke, 7 days after MCAo induction	Functional Recovery	Neuroprotection, Neurogenesis, Angiogenesis, Anti-inflammation, Cellular Integration	['Functional Recovery', 'Neuroprotection', 'Neurogenesis', 'Angiogenesis', 'Anti-inflammation', 'Cellular Integration']	Significant behavioral improvements in all five functional tests from 4-7 weeks continuing to 12 weeks post-transplantation, with 35% reduction in final infarct size compared to controls.	168	Group_3 (25-168h)	7	Not specified - only one timing tested
32062357	Silencing of circular RNA HIPK2 in neural stem cells enhances functional recovery following ischaemic stroke	EBioMedicine	2020	neural stem cells transducted with circHIPK2 siRNA (si-circHIPK2-NSCs)	NSC	mouse	C57BL/6J strain, male, 22.0 to 28.0g, 8 to 9 weeks old, adult	transient middle cerebral artery occlusion (tMCAO)	intraventricular	Intraventricular	left lateral ventricle at coordinates anteroposterior -0.3mm, lateral 1.0mm, ventral 2.2mm	7 days post-tMCAO	Si-circHIPK2-NSCs significantly reduced neurological deficiency scores compared to si-circCon-NSCs at 21 and 28 days post-tMCAO. Adhesive removal test and cylinder test showed significant improvements at 21 and 28 days post-tMCAO. Transplanted NSCs migrated to the ischaemic hemisphere and si-circHIPK2-NSCs increased neuronal plasticity in the ischaemic brain. Si-circHIPK2-NSCs generated TUJ1-posi…	168	Single injection at 7 days after tMCAO induction	Functional Recovery	Neuroprotection, Neurogenesis, Cellular Integration	['Functional Recovery', 'Neuroprotection', 'Neurogenesis', 'Cellular Integration']	Si-circHIPK2-NSCs significantly improved neurological scores and behavioral tests at 21-28 days post-stroke, enhanced neuronal differentiation and synaptic plasticity without reducing infarct size.	168	Group_3 (25-168h)	7	Study used only one timing (7 days post-stroke) but showed this was effective for promoting functional recovery and neural plasticity
31837389	Neuroprotective effects of human neural stem cells over-expressing choline acetyltransferase in a middle cerebral artery occlusion model	J Chem Neuroanat	2020	human neural stem cells over-expressing choline acetyltransferase (F3.ChAT)	Human NSC	rat	Sprague-Dawley strain, male, 7 weeks old, 260-280g	transient middle cerebral artery occlusion (tMCAO)	intravenous	Intravenous	tail vein injection	during reperfusion after 2-hour occlusion	Intravenous infusion of F3.ChAT cells markedly reduced infarction volume from 29.1% to 4.9% of whole brain volume compared to MCAO alone. Treatment improved neurobehavioral functions including locomotor activity, motor coordination (rota-rod performance), and cognitive function (Morris water-maze). F3.ChAT cells restored microvessel density, preserved microtubule-associated protein-2 (MAP-2), sup…	2	Cells administered during reperfusion following 2-hour ischemia	Neuroprotection	Functional Recovery, Anti-inflammation, Vascular Repair	['Neuroprotection', 'Functional Recovery', 'Anti-inflammation', 'Vascular Repair']	F3.ChAT cell treatment reduced infarction volume by 83% and significantly improved neurobehavioral functions through neuroprotective and anti-inflammatory mechanisms.	2	Group_1 (0-6h)	0.083	Administered during reperfusion after 2-hour occlusion as emergency treatment strategy
31218515	Neural Stem Cells Transfected with Leukemia Inhibitory Factor Promote Neuroprotection in a Rat Model of Cerebral Ischemia	Neurosci Bull	2019	neural stem cells transfected with leukemia inhibitory factor (LIF-NSCs)	NSC	rat	Sprague-Dawley strain, male, 280-300g	transient middle cerebral artery occlusion (MCAo), 2 hours	intravenous	Intravenous	tail vein injection	6 hours post-ischemia	LIF-NSC treatment reduced infarction volume at day 3 (P<0.01) and day 28 (P<0.001) compared to GFP-NSC treatment. Improved neurological recovery assessed by modified neurological severity scores (mNSS) beginning 14 days after MCAo. Enhanced glial cell regeneration with significantly more GFAP-positive astrocytes at lesion site at 28 days. Improved white matter remodeling shown by higher MBP fluor…	6	Single administration via tail vein injection starting 6 hours post-MCAo	Neuroprotection	Functional Recovery, Neurogenesis, Anti-inflammation	['Neuroprotection', 'Functional Recovery', 'Neurogenesis', 'Anti-inflammation']	LIF-NSC treatment significantly reduced infarction volume and improved long-term functional recovery with enhanced glial cell regeneration and white matter remodeling.	6	Group_1 (0-6h)	0.25	Not specified
31432152	Therapeutic effect of transplantation of human bone marrow-derived mesenchymal stem cells on neuron regeneration in a rat model of middle cerebral artery occlusion	Mol Med Rep	2019	Human bone marrow-derived mesenchymal stromal cells (hBMSCs)	Human BM-MSC	rat	Sprague-Dawley strain, male, 10 weeks old, 250-280g	Middle cerebral artery occlusion (MCAO) via modified Longa method	intracerebral	Intracerebral	Stereotactically injected through the cerebral cortex	3 days after radiotherapy (which was conducted after MCAO)	hBMSC transplantation significantly decreased neurological severity scores at 2, 4, and 8 weeks compared to control (p<0.05). Reduced infarct areas on TTC staining. Decreased mRNA and protein expression of nestin (neural stem cell marker) over time, with lower levels in treatment vs control group. Increased mRNA and protein expression of mature neuronal markers NeuN, β-III-tubulin, and GFAP in tr…	72	Transplantation conducted on 3rd day after radiotherapy, which was performed after MCAO surgery	Neurogenesis	Functional Recovery, Neuroprotection	['Neurogenesis', 'Functional Recovery', 'Neuroprotection']	hBMSC transplantation promoted neuronal differentiation as evidenced by decreased nestin and increased mature neuronal markers (NeuN, β-III-tubulin, GFAP), along with improved neurological function scores and reduced infarct size.	72	Group_3 (25-168h)	3	Single time point tested - no comparison of multiple timings provided
31272760	The protective effect of bone marrow mesenchymal stem cells in a rat model of ischemic stroke via reducing the C-Jun N-terminal kinase expression	Pathol Res Pract	2019	bone marrow mesenchymal stem cells	BM-MSC	rat	Wistar strain, male, 230-280g, 8-10 weeks old	transient middle cerebral artery occlusion (tMCAO)	intravenous	Intravenous	tail vein injection	3 hours after tMCAO	BMSCs significantly reduced infarct volume 72h after I/R (P=0.022). Behavioral scores were improved at both 24h (P=0.042) and 72h (P=0.016) after I/R. TUNEL assay showed reduced neuronal apoptosis (P=0.025) and decreased astroglial reactivity (P<0.001) in the penumbra region. Nissl staining showed preserved neuronal structure with reduced degenerating neurons (P<0.001). JNK phosphorylation was si…	3	Single injection administered 3 hours post-tMCAO	Neuroprotection	Functional Recovery, Anti-inflammation	['Neuroprotection', 'Functional Recovery', 'Anti-inflammation']	BMSCs significantly reduced infarct volume, improved behavioral scores, and decreased neuronal apoptosis and astroglial reactivity via inhibition of JNK phosphorylation.	3	Group_1 (0-6h)	0.125	Only one timing tested - 3 hours post-stroke administration
30136691	Combination of mild therapeutic hypothermia and adipose-derived stem cells for ischemic brain injury	Neural Regen Res	2018	adipose-derived stem cells from rat subcutaneous and abdominal adipose tissues	Rat AD-MSC	rat	Sprague-Dawley, male, 250-300g, adult	transient middle cerebral artery occlusion (tMCAO) using nylon monofilament method	intravenous	Intravenous	femoral vein injection	during reperfusion after 2 hours of ischemia	The combination of mild therapeutic hypothermia and adipose-derived stem cells substantially improved neurological deficits compared to either treatment alone, as measured by modified Neurological Severity Score at days 1 and 7. The combination therapy significantly decreased infarct size by TTC staining at both time points. It synergistically reduced TUNEL-positive apoptotic neurons, decreased G…	48	ADSCs administered during reperfusion after 2 hours of ischemia, in combination with mild therapeutic hypothermia (33°C) applied during the 2-hour ischemic period	Neuroprotection	Functional Recovery, Anti-inflammation, Angiogenesis	['Neuroprotection', 'Functional Recovery', 'Anti-inflammation', 'Angiogenesis']	Combined treatment substantially improved neurological deficits and decreased infarct size compared to either mild hypothermia or ADSC treatment alone, with synergistic effects on reducing neuronal apoptosis and inflammation.	48	Group_3 (25-168h)	2	The study tested only one timing (during reperfusion after 2 hours of ischemia) and found it effective, but did not compare multiple timings to determine optimal timing
30613272	Targeted homing of CCR2-overexpressing mesenchymal stromal cells to ischemic brain enhances post-stroke recovery partially through PRDX4-mediated blood-brain barrier preservation	Theranostics	2018	human bone marrow-derived mesenchymal stromal cells, CCR2-overexpressing	Human BM-MSC	rat	Sprague Dawley (SD) strain, male, 220g-250g, adult	middle cerebral artery occlusion (MCAO) with silicone-coated sutures for 90 minutes	intravenous	Intravenous	caudal vein injection	24 hours after MCAO	MSCCCR2 treatment significantly improved neurological recovery compared to control groups. At day 7 post-MCAO, MSCCCR2 showed reduced infarct volume, better neurological deficit scores (Menzies score), enhanced grip strength recovery, and improved sensorimotor function (adhesive-removal test). Brain edema and blood-brain barrier disruption were significantly reduced. MSCCCR2 preserved tight junct…	24	Single injection at 24h after MCAO onset	Neuroprotection	Functional Recovery, Anti-inflammation, Vascular Repair	['Neuroprotection', 'Functional Recovery', 'Anti-inflammation', 'Vascular Repair']	CCR2-overexpressing MSCs significantly reduced infarct volume, improved neurological function, and preserved blood-brain barrier integrity through PRDX4-mediated antioxidant mechanisms.	24	Group_2 (7-24h)	1	24h timing chosen based on peak CCL2 expression in ischemic brain tissue, though no comparison of multiple timings was performed
28914133	Age of donor of human mesenchymal stem cells affects structural and functional recovery after cell therapy following ischaemic stroke	J Cereb Blood Flow Metab	2018	human mesenchymal stem cells	Human MSC	rat	Sprague-Dawley strain, male, 8-9 weeks, weighing 250-330g	transient middle cerebral artery occlusion	intra-arterial	Intra-arterial	internal carotid artery through a catheter inserted from the stump of the distal external carotid artery to the internal carotid artery via bifurcation	24 hours after stroke	Young hMSCs (24-year-old donor) showed better behavioral recovery compared with old hMSCs (64-year-old donor) and controls by modified neurological severity score at D21 (median 4.00 vs 5.00 vs 6.00, P=0.0075 young vs old, P=0.0006 young vs control). Young hMSCs prevented brain atrophy with significantly smaller ipsilateral ventricle size (3.47±2.24 mm³) compared to controls (8.92±5.11 mm³, P=0.0…	24	Single administration at 24 hours after cerebral infarction	Functional Recovery	Neuroprotection, Anti-inflammation, Angiogenesis, Neurogenesis	['Functional Recovery', 'Neuroprotection', 'Anti-inflammation', 'Angiogenesis', 'Neurogenesis']	Young hMSCs provided significantly better functional recovery and prevented brain atrophy compared to old hMSCs and controls, with enhanced anti-inflammatory effects, vessel maturation, and neural stem cell migration.	24	Group_2 (7-24h)	1	Study only tested one timing (24 hours post-stroke), but young hMSCs were superior to old hMSCs at this timing
30151417	Impact of Dental Pulp Stem Cells Overexpressing Hepatocyte Growth Factor after Cerebral Ischemia/Reperfusion in Rats	Mol Ther Methods Clin Dev	2018	human dental pulp stem cells overexpressing hepatocyte growth factor	Human DPSC	rat	Sprague-Dawley strain, male, 8-week-old, 250-300g	transient middle cerebral artery occlusion (tMCAO) for 90 minutes	intravenous	Intravenous	tail vein injection via PE-50 catheter	immediately after reperfusion	DPSCs overexpressing HGF reduced infarct volumes compared to unmodified DPSCs at 3 days (119.5±25.4 mm³ vs 167.4±17.9 mm³, p<0.05) and 7 days (121.1±22.3 mm³ vs 165±16.8 mm³, p<0.05) post-tMCAO. Both DPSC and DPSC/HGF groups showed improved motor function at 7 days including posture (p<0.05 and p<0.01), palsy score (p<0.05 and p<0.01), rotarod performance (both p<0.01), and forelimb grip strength…	0	Single injection immediately after reperfusion following 90 minutes of MCAO	Neuroprotection	Functional Recovery, Anti-inflammation, Vascular Repair, Angiogenesis	['Neuroprotection', 'Functional Recovery', 'Anti-inflammation', 'Vascular Repair', 'Angiogenesis']	DPSCs overexpressing HGF significantly reduced infarct volume and improved motor function compared to unmodified DPSCs, with enhanced neuroprotective effects through reduced inflammation and preserved blood-brain barrier integrity.	0	Group_1 (0-6h)	0	Only immediate post-reperfusion timing was tested; no comparison of different timings provided
30067742	Bone mesenchymal stem cells transplantation combined with mild hypothermia improves the prognosis of cerebral ischemia in rats	PLoS One	2018	bone marrow mesenchymal stem cells	BM-MSC	rat	Sprague-Dawley strain, male, aged 8-10 weeks, 250-320g	transient middle cerebral artery occlusion (tMCAO) for 2 hours followed by reperfusion	intraventricular	Intraventricular	left lateral ventricle at coordinates 0.8 mm behind the bregma, 1.5 mm left to sagittal suture, at depth of 4.0 mm	24 hours after MCAO	The combination therapy significantly decreased mNSS scores (P<0.01) and reduced the percentage of the infarct area (P<0.01) compared to single treatments. GFAP and VEGF expression increased significantly in the combination therapy group at day 5 and day 10 after transplantation. Enhanced BMSCs homing efficiency was observed in penumbra cortex on day 5 and day 10 after MCAO. Increased microvessel…	24	Single injection 24 hours after MCAO surgery	Functional Recovery	Neuroprotection, Angiogenesis	['Functional Recovery', 'Neuroprotection', 'Angiogenesis']	Combination therapy significantly decreased mNSS scores and reduced infarct area percentage compared to single treatments, with enhanced GFAP and VEGF expression promoting functional recovery.	24	Group_2 (7-24h)	1	Not specified
30518375	Immunological effects of the intraparenchymal administration of allogeneic and autologous adipose-derived mesenchymal stem cells after the acute phase of middle cerebral artery occlusion in rats	J Transl Med	2018	allogeneic adipose-derived mesenchymal stem cells and autologous adipose-derived mesenchymal stem cells	Mixed Cell Types	rat	Lewis strain, male, 260-280g body weight, adult	transient middle cerebral artery occlusion (tMCAO)	intracerebral	Intracerebral	stereotactic injection 3 mm posterior and 1.9 mm lateral from bregma, 2.9 mm deep into brain parenchyma	8 days after MCAO induction	Both autologous and allogeneic ADMSCs improved functional recovery compared to controls. At 28 days, auto-ADMSCs showed significantly better mNSS scores (3.8±0.4 vs 5.4±0.9 for allo-ADMSCs, p<0.01) and rotarod performance (68±4.3s vs 46.6±3.8s, p<0.01). Auto-ADMSCs reduced infarct volume more effectively than allo-ADMSCs (24.35±2.14% vs 28.22±2.38%, p<0.05). Auto-ADMSCs showed higher survival rat…	192	Single injection at 8 days post-MCAO induction	Functional Recovery	Neuroprotection, Anti-inflammation, Cellular Integration	['Functional Recovery', 'Neuroprotection', 'Anti-inflammation', 'Cellular Integration']	Auto-ADMSCs were superior to allo-ADMSCs, showing better functional recovery, greater infarct reduction, higher cell survival, and some differentiation into neural cell types.	192	Group_4 (169-744h)	8	Study only tested one timing point at 8 days post-MCAO, showing this timing was effective for both cell types with auto-ADMSCs being superior
29724240	Mesenchymal stem cells attenuate blood-brain barrier leakage after cerebral ischemia in mice	J Neuroinflammation	2018	mesenchymal stem cells	MSC	mouse	ICR strain, male, 30-32g, adult	90-min middle cerebral artery occlusion (transient MCAO)	intracerebral	Intracerebral	2 mm lateral to the sagittal suture and 1 mm posterior to the coronal suture and 3 mm under the dura which is in peri-ischemic area	15 min after reperfusion	MSC transplantation reduced infarct volume and improved behavioral function (p < 0.05). IgG leakage, tight junction protein loss, and inflammatory cytokines IL-1β, IL-6, and TNF-α were reduced in MSC-treated mice compared to controls (p < 0.05). MMP-9 was decreased in protein and activity levels compared with controls (p < 0.05). Myeloperoxidase-positive cells and myeloperoxidase activity were de…	0.25	Single injection at 15 minutes after reperfusion following 90 minutes of transient MCAO	Neuroprotection	Anti-inflammation,Vascular Repair	['Neuroprotection', 'Anti-inflammation', 'Vascular Repair']	MSCs reduced infarct volume, improved neurological function, and maintained blood-brain barrier integrity by reducing MMP-9 activity and inflammatory cytokines.	0.25	Group_1 (0-6h)		Not specified
29115993	Adjudin-preconditioned neural stem cells enhance neuroprotection after ischemia reperfusion in mice	Stem Cell Res Ther	2017	neural stem cells from E14 green fluorescent protein (GFP)-transgenic mice cortex	Mouse NSC	mouse	adult male ICR mice weighing 25-30g	transient middle cerebral artery occlusion (tMCAO)	intracerebral	Intracerebral	striatum of the ipsilateral hemisphere, coordinates: M-L, -1.5 mm; D-V, -3.25 mm	24 hours after transient middle cerebral artery occlusion	Adjudin-preconditioned NSCs significantly reduced brain infarct volume by 50% compared to PBS group (untreated NSCs only produced ~30% reduction). Improved neurobehavioral outcomes with neuroscore decreasing by approximately 50% compared to PBS group (untreated NSCs resulted in only 25% decrease). Enhanced cell survival under oxidative stress through activation of Akt signaling pathway and upregu…	24	Single administration at 24 hours after stroke onset	Neuroprotection	Functional Recovery, Anti-inflammation, Vascular Repair	['Neuroprotection', 'Functional Recovery', 'Anti-inflammation', 'Vascular Repair']	Adjudin-preconditioned NSCs reduced infarct volume by 50% and improved neurobehavioral scores by 50% compared to PBS controls, with enhanced cell survival and anti-inflammatory effects.	24	Group_2 (7-24h)	1	Not specified
28478981	Effects of Noggin-Transfected Neural Stem Cells on Neural Functional Recovery and Underlying Mechanism in Rats with Cerebral Ischemia Reperfusion Injury	J Stroke Cerebrovasc Dis	2017	noggin-transfected neural stem cells	NSC	rat	Wistar strain, male, 3-4 months old, 250-280g	transient middle cerebral artery occlusion (tMCAO)	intraventricular	Intraventricular	ipsilateral lateral ventricle at coordinates AP = -0.8 to 1.0 mm, L = -1.8 to 2.0 mm, V = -4.0 to 5.0 mm from bregma	3 days after reperfusion	Noggin-transfected NSCs significantly decreased infarct volume and improved neurological scores compared to NSCs alone and IRI groups. Treatment reduced percentage of apoptotic neurons, decreased MDA levels, increased SOD activity, and downregulated BMP4 protein. VEGF and bFGF protein expression were increased. Brain edema was reduced at 7 and 28 days. Neurological deficits were significantly all…	72	Single injection at 3 days post-reperfusion	Functional Recovery	Neuroprotection, Anti-inflammation, Neurogenesis	['Functional Recovery', 'Neuroprotection', 'Anti-inflammation', 'Neurogenesis']	Noggin-transfected NSCs significantly improved neurological scores, reduced infarct volume, and enhanced neurogenesis compared to NSCs alone.	72	Group_3 (25-168h)	3	Study only tested one timing point; rationale for 3-day timing not specified
28263009	Multipotent Adult Progenitor Cells Enhance Recovery After Stroke by Modulating the Immune Response from the Spleen	Stem Cells	2017	human multipotent adult progenitor cells (MAPC)	Human MSC	rat	Long-Evans strain, male, 300-320g body weight, 12 weeks old	transient middle cerebral artery occlusion (90-minute duration)	intravenous	Intravenous	femoral vein injection	24 hours after stroke	MAPC treatment enhanced functional recovery in rats with intact spleens, with statistically significant improvement in neurological deficits by day 21 that persisted through day 28 (p<0.05). MAPC reduced brain tissue loss at 28 days compared to vehicle treatment. Gene expression analysis showed MAPC normalized stroke-induced changes in immune and inflammatory responses in both brain and spleen. M…	24	Single administration at 24 hours post-stroke via femoral vein at dose of 1.2×10^7 cells/kg	Functional Recovery	Anti-inflammation, Neuroprotection	['Functional Recovery', 'Anti-inflammation', 'Neuroprotection']	MAPC enhanced neurological functional recovery and reduced brain tissue loss, but only in animals with intact spleens, demonstrating spleen-dependent therapeutic mechanisms.	24	Group_2 (7-24h)	1	Only one timing was tested (24 hours post-stroke), which showed efficacy in spleen-intact animals
27653466	Novel Therapeutic Transplantation of Induced Neural Stem Cells for Stroke	Cell Transplant	2017	induced neural stem cells (iNSCs) derived from mouse fibroblasts using Sox2, Klf4, c-Myc, and BRAIN-4 (Brn4) transcription factors	NSC	mouse	C57BL/6N strain, male, 23-27g, 8-10 weeks old, adult	transient middle cerebral artery occlusion (tMCAO), 35 minutes occlusion	intracerebral	Intracerebral	ipsilateral striatum and cortex at coordinates anterior -0.5, lateral 2.5, depth 1.5-2.5 mm from bregma, approximating ischemic boundary zone	24 hours after tMCAO	iNSC transplantation significantly improved survival rate compared to vehicle group (p<0.05). Enhanced functional recovery evidenced by reduced Bederson's score and higher corner test score (p<0.05). Rotarod test suggested improved functional recovery but not statistically significant. No significant difference in infarct volume at 7 days. GFAP expression significantly suppressed in peri-infarct …	24	Single injection 24 hours after stroke induction with cyclosporine A immunosuppression	Functional Recovery	Anti-inflammation, Neuroprotection	['Functional Recovery', 'Anti-inflammation', 'Neuroprotection']	Significantly improved survival rate and functional recovery as measured by Bederson's score and corner test, with suppressed inflammatory response at 7 days post-stroke.	24	Group_2 (7-24h)	1	Not specified - only one timing tested
27733606	Neural Stem Cell Transplantation Induces Stroke Recovery by Upregulating Glutamate Transporter GLT-1 in Astrocytes	J Neurosci	2016	neural precursor cells (NPCs)	NPC	mouse	C57bl/6 mice, adult male, 8-10 weeks old	transient middle cerebral artery occlusion (tMCAO)	intravenous	Intravenous	tail vein injection	72 hours after ischemia	NPC-treated mice displayed progressive improvement in motor force and modified Neurological Severity Score (mNSS) persisting up to 60 days post-treatment. Functional recovery was accompanied by reduced corticospinal tract degeneration, increased dendritic arborization of pyramidal neurons in both hemispheres, enhanced axonal sprouting from contralesional corticospinal tract, and upregulation of G…	72	Single transplantation at 72 hours post-stroke onset	Functional Recovery	Neuroprotection, Anti-inflammation	['Functional Recovery', 'Neuroprotection', 'Anti-inflammation']	NPC transplantation induced progressive improvement in motor function and neurological scores that persisted up to 60 days, accompanied by reduced lesion volume and enhanced structural plasticity.	72	Group_3 (25-168h)	3	Not specified
26924704	Intravenous Injection of Clinical Grade Human MSCs After Experimental Stroke: Functional Benefit and Microvascular Effect	Cell Transplant	2016	clinical grade human bone marrow-derived mesenchymal stem cells (hBM-MSCs)	Human BM-MSC	rat	Sprague-Dawley strain, male, 280-330g, 7-8 weeks old	transient middle cerebral artery occlusion (tMCAo) for 90 minutes	intravenous	Intravenous	tail vein injection	8 days after stroke (D8)	Delayed somatosensory and cognitive benefits observed 4 to 7 weeks after hBM-MSC injection. Sensorimotor recovery was improved (p=0.007) with better adhesive removal test results at 5 weeks (43.8±27.4s vs 74.3±34.2s, p=0.031). Spatial memory recovery showed sustained improvement from 5-7 weeks with faster task completion times (predelay session at W5: 58.9±8.5s vs 115.3±24.8s, p=0.044; at W7: 65.…	192	Single injection at subacute phase, 8 days after stroke onset	Functional Recovery	Angiogenesis	['Functional Recovery', 'Angiogenesis']	Improved sensorimotor and cognitive recovery with sustained effects from 4-7 weeks post-injection, enhanced vascular density and angiogenic factor expression.	192	Group_4 (169-744h)	8	Study tested only one timing (D8). Authors noted this subacute timing is relevant for clinical autologous cell therapy which requires delay for ex vivo expansion.
27073384	Human neural stem cells promote proliferation of endogenous neural stem cells and enhance angiogenesis in ischemic rat brain	Neural Regen Res	2016	immortalized human neural stem cell (HB1.F3) line	Human NSC	rat	Sprague-Dawley strain, male, weighing 270-300g	transient middle cerebral artery occlusion (MCAo) for 2 hours followed by reperfusion	intraventricular	Intraventricular	left lateral ventricle (-0.8 mm anterior to the bregma, 1.3 mm lateral to the midline, and 3.7 mm beneath the dura)	24 hours after ischemia	Behavioral performance significantly improved (mNSS scores) and cerebral infarct volumes were reduced at day 14 (P < 0.05). Transplanted cells survived, migrated to ischemic striatum, and differentiated into neurons (NeuN+) and astrocytes (GFAP+). Enhanced proliferation of endogenous neural stem cells in subventricular zone and dentate gyrus with increased BrdU+, BrdU+/Dcx+, and BrdU+/GFAP+ cells…	24	Single injection at 24 hours post-ischemia	Neurogenesis	Functional Recovery, Neuroprotection, Angiogenesis	['Neurogenesis', 'Functional Recovery', 'Neuroprotection', 'Angiogenesis']	Transplanted human neural stem cells significantly improved behavioral recovery, reduced infarct volume, and promoted proliferation of endogenous neural stem cells and angiogenesis in the ischemic rat brain.	24	Group_2 (7-24h)	1	Not specified
27548576	3K3A-activated protein C stimulates postischemic neuronal repair by human neural stem cells in mice	Nat Med	2016	human fetal neural stem cells transduced with lentivirus carrying CMV-GFP-T2A-Luciferase cassette	Human NSC	mouse	C57BL/6J strain, male, 8-week-old	permanent distal middle cerebral artery occlusion (dMCAo)	intracerebral	Intracerebral	three points along the cortical infarct border: point #1, 1 mm anterior to bregma and 2 mm ventral to brain surface; point #2, 0 mm anterior to bregma and 2 mm ventral to brain surface; point #3, 1 mm posterior to bregma and 1.8 mm ventral to brain surface	7 days after dMCAo	3K3A-APC combined with human NSC transplantation showed significant improvements in functional recovery including motor function (rotarod test) and sensorimotor function (adhesive removal test) at 4 and 5 weeks after stroke. Mice exhibited significantly higher cortical width index indicating cortical expansion. Treatment resulted in 16-fold higher number of Tuj1+ SC121+ co-labeled neuronal-like c…	168	NSCs transplanted 7 days after stroke, followed by 3K3A-APC treatment at 7, 9, 11 and 13 days post-stroke	Functional Recovery	Neurogenesis, Cellular Integration	['Functional Recovery', 'Neurogenesis', 'Cellular Integration']	Combination therapy significantly improved motor and sensorimotor function tests and promoted neuronal production from transplanted NSCs with enhanced functional integration into host neural circuits.	168	Group_3 (25-168h)	7	7 days chosen because acute tissue damage products typically subside within 7 days of dMCAo and infarct lesion size is relatively stable, providing less hostile graft environment
26379500	Effects of bone marrow mesenchymal stem cells (BM-MSCs) on rat pial microvascular remodeling after transient middle cerebral artery occlusion	Front Cell Neurosci	2015	bone marrow mesenchymal stem cells (BM-MSCs)	BM-MSC	rat	adult male Wistar rats, 250-300g	transient middle cerebral artery occlusion (2h MCAO)	intra-arterial	Intra-arterial	internal carotid artery injection	immediately after 2h occlusion upon reperfusion	BM-MSCs accelerated pial microvascular remodeling with formation of new anastomotic vessels sprouting from preexistent arterioles in the penumbra at 7-14-28 days of reperfusion. At 7 and 14 days, BM-MSCs stimulated complex geometric rearrangement of pial networks compared to untreated groups. Interstitial edema was reduced (0.27±0.04 vs 0.47±0.02 NGL at 7 days, p<0.01; 0.19±0.03 vs 0.40±0.03 NGL …	0	Cells infused immediately after reperfusion following 2h MCAO, observed at multiple timepoints: 1, 7, 14, and 28 days	Angiogenesis	Neuroprotection, Anti-inflammation, Vascular Repair	['Angiogenesis', 'Neuroprotection', 'Anti-inflammation', 'Vascular Repair']	BM-MSCs accelerated pial microvascular remodeling with formation of anastomotic vessels, reduced lesion size, and improved neurological recovery.	0	Group_1 (0-6h)	0	Immediate administration after reperfusion was the only timing tested and showed benefits
25858671	Galectin-1-secreting neural stem cells elicit long-term neuroprotection against ischemic brain injury	Sci Rep	2015	galectin-1-secreting neural stem cells (s-NSCs) derived from NE-4C neural stem cells	NSC	mouse	C57BL/6 strain, male, 2-month-old	transient middle cerebral artery occlusion (MCAO) for 60 minutes	intracerebral	Intracerebral	two 3-μl aliquots injected into left striatum (AP: 0.5 mm, ML: 1.9 mm, DV: 3.5 mm) and left cortex (AP: 0.38 mm, ML: 1.0 mm, DV: 0.8 mm)	2 hours after MCAO	s-NSC transplantation reduced infarct volume at 7 and 28 days post-MCAO compared to vehicle-treated mice, with greater protection than o-NSCs at 28 days. Transplantation improved sensorimotor functions (rotarod test at 3 and 5 days, cylinder test up to 28 days) and cognitive performance (Morris water maze learning capacity and spatial memory at 24-28 days). White matter injury was ameliorated as …	2	Single injection at 2 hours post-MCAO	Neuroprotection	Functional Recovery, Anti-inflammation	['Neuroprotection', 'Functional Recovery', 'Anti-inflammation']	s-NSC transplantation significantly reduced infarct volume and improved sensorimotor and cognitive functions up to 28 days post-stroke, with greater protection than other NSC types.	2	Group_1 (0-6h)	0.083	Only one timing tested (2 hours post-MCAO)
26339348	Neural stem cell transplantation promotes behavioral recovery in a photothrombosis stroke model	Int J Clin Exp Pathol	2015	mouse hippocampus-derived neural stem cells	Mouse NSC	mouse	C57BL/6 strain, male, 20-25g, adult	photothrombosis stroke model	intracerebral	Intracerebral	right hippocampus, 2.0 mm lateral; 1.0 mm posterior of bregma	2 days after stroke onset	Transplantation of neural stem cells significantly reduced cortical infarct volume by 16.32% (Vehicle: 27.93 mm³, NSC: 23.37 mm³, n=6, P<0.05) compared to vehicle group at 7 days after transplantation. Behavioral performance was significantly improved (P<0.01) in NSC group compared to vehicle group. Rotarod test showed improved motor coordination at all time points within 28 days after ischemia. …	48	Single transplantation at 48 hours after photothrombosis stroke induction	Functional Recovery	Neuroprotection, Cellular Integration	['Functional Recovery', 'Neuroprotection', 'Cellular Integration']	NSC transplantation significantly reduced infarct volume by 16.32% and improved behavioral performance on Rotarod and grip strength tests. Transplanted cells survived, migrated, and differentiated into neurons and astrocytes.	48	Group_3 (25-168h)	2	Authors chose 48 hours based on previous studies showing better cell survival and more even distribution between neuronal and astroglial differentiation when transplanted shortly after stroke compared to later time points (6 weeks)
26713083	The Effect of Donor-Dependent Administration of Human Umbilical Cord Blood-Derived Mesenchymal Stem Cells following Focal Cerebral Ischemia in Rats	Exp Neurobiol	2015	human umbilical cord blood-derived mesenchymal stem cells (hUCB-MSCs)	Human UCB-MSC	rat	Adult male Sprague-Dawley rats, 260-300g	transient middle cerebral artery occlusion (tMCAO)	intracerebral	Intracerebral	intraparenchymal injection in the ischemic boundary zone	48 hours after MCAO	Significant functional improvement in both rotarod and limb placement tests starting 7 days after cell injection (9 days after MCAO surgery) compared to control group (p<0.05). Reduced infarct size in all hUCB-MSC-treated groups compared to control group (p<0.05). Increased accumulation of neuronal progenitor cells, angiogenic and tissue repair factors in the ischemic boundary zone. Increased GFA…	48	Single injection 48 hours after MCAO induction	Functional Recovery	Neuroprotection, Neurogenesis, Angiogenesis, Anti-inflammation	['Functional Recovery', 'Neuroprotection', 'Neurogenesis', 'Angiogenesis', 'Anti-inflammation']	hUCB-MSC treatment significantly improved motor function (rotarod and limb placement tests) and reduced infarct size regardless of donor type, with effects observed 7 days after cell injection.	48	Group_3 (25-168h)	2	Not specified
26025980	Bystander Effect Fuels Human Induced Pluripotent Stem Cell-Derived Neural Stem Cells to Quickly Attenuate Early Stage Neurological Deficits After Stroke	Stem Cells Transl Med	2015	human induced pluripotent stem cell-derived neural stem cells (hiPSC-NSCs)	hiPSC-NSC	mouse	C57BL/6J strain, male, 24-26g, adult	transient middle cerebral artery occlusion (tMCAO) with 60-minute occlusion followed by reperfusion	intracerebral	Intracerebral	ipsilateral hippocampus at coordinates: 2-mm posterior to bregma, 1.5-mm lateral to sagittal suture, depth of 2- to 2.5-mm dorsal	24 hours after MCAO/R	hiPSC-NSC transplantation resulted in rapid improvement of neurological function within 24 hours after transplantation (48 hours after stroke). Behavioral tests showed significant improvement: adhesive removal times were significantly shorter (p<0.001 at days 2 and 4), beam walking times were significantly faster (p<0.0001), and rotarod performance was significantly improved (p<0.0001) compared t…	24	Single transplantation at 24 hours after stroke onset, outcomes assessed at 48 hours after stroke (24 hours after transplantation)	Functional Recovery	Anti-inflammation, Neuroprotection, Vascular Repair	['Functional Recovery', 'Anti-inflammation', 'Neuroprotection', 'Vascular Repair']	Rapid neurological improvement within 24 hours of transplantation, with significant improvements in sensorimotor function, balance, and motor coordination that persisted for over 1 month.	24	Group_2 (7-24h)	1	Study identifies 24 hours as optimal timing when inflammatory signals are abundant and cells can migrate effectively to injury site. Earlier timings (6 or 12 hours) showed less extensive migration and lack of rapid improvement.
26088123	White matter injury restoration after stem cell administration in subcortical ischemic stroke	Stem Cell Res Ther	2015	rat adipose-derived mesenchymal stem cells (ADMSC)	Rat AD-MSC	rat	male Sprague-Dawley rats, 200-250g	subcortical ischemic stroke induced by injection of endothelin-1 into the striatum	intravenous	Intravenous	tail vein injection	24 hours after stroke induction	The treatment group showed significantly smaller functional deficits on beam walking test at 3 days (p < 0.01), 14 days (p < 0.05) and 28 days (p < 0.05), better rotarod test performance at 1 day (p < 0.01) and 28 days (p < 0.05), and improved Rogers' functional scale scores at 7 and 28 days (p < 0.05). MRI analysis showed significantly smaller infarct size at 28 days (0.12 ± 0.01 vs. 0.6 ± 0.26,…	24	Single intravenous administration 24 hours after endothelin-1 injection	Functional Recovery	Neuroprotection, Neurogenesis	['Functional Recovery', 'Neuroprotection', 'Neurogenesis']	ADMSC treatment significantly improved functional recovery on multiple behavioral tests, reduced lesion size, enhanced white matter connectivity, decreased cell death, and increased cell proliferation with higher levels of white matter repair markers.	24	Group_2 (7-24h)	1	Only one timing was tested (24 hours post-stroke), which showed beneficial effects that were most pronounced at 28 days post-treatment.
24962764	Comparison of administration routes for adipose-derived stem cells in the treatment of middle cerebral artery occlusion in rats	Acta Histochem	2014	rat adipose-derived stem cells (ADSCs)	Rat AD-MSC	rat	Sprague-Dawley strain, male, 260-280g, adult	transient middle cerebral artery occlusion (tMCAO)	multiple routes compared	Multiple Routes	Three routes compared: (1) intraventricular - right lateral ventricle at coordinates 0.8mm posterior, 1.5mm lateral, 4.0mm ventral to bregma; (2) intra-arterial - via external carotid artery stump; (3) intravenous - tail vein injection	24 hours after MCAO	All three administration routes significantly reduced infarct volume and improved neurological deficit scores compared to MCAO control group. Intraventricular and intra-arterial groups showed faster functional recovery at 7 and 14 days compared to intravenous group (p<0.05). At 1-7 days post-transplantation, intraventricular and intra-arterial groups showed increased expression of BDNF, VEGF, bFG…	24	Single administration at 24 hours post-MCAO modeling, with outcomes assessed at 1, 7, 14, and 21 days post-transplantation	Neuroprotection	Functional Recovery, Anti-inflammation	['Neuroprotection', 'Functional Recovery', 'Anti-inflammation']	All three routes significantly reduced infarct volume and improved neurological function, with intraventricular and intra-arterial showing faster early recovery but equivalent long-term outcomes.	24	Group_2 (7-24h)	1	Study tested only one timing (24 hours post-stroke). Authors noted this timing was chosen but did not specify rationale for optimal timing selection.
25418536	Human neural stem cells rapidly ameliorate symptomatic inflammation in early-stage ischemic-reperfusion cerebral injury	Stem Cell Res Ther	2014	human neural stem cells of fetal origin	Human NSC	mouse	C57BL/6J strain, male, 24-26g, adult	middle cerebral artery occlusion with reperfusion (MCAO/R)	intracerebral	Intracerebral	ipsilesional hippocampus at 2mm posterior to bregma, 1.5mm lateral to sagittal suture, 2-2.5mm dorsal depth	24 hours post-MCAO/R	Transplanted hNSCs rapidly migrated extensively to stroke lesions within 24 hours. Infarct volume was significantly reduced from 45.38±0.7% to 32.5±2.1% (P<0.05). Behavioral deficits were significantly improved in adhesive removal test (P<0.001 at day 2, P<0.01 at day 4), beam walk test (P<0.001 days 2-8), and rotarod test (P<0.01 at day 24). Reduced microglial activation with decreased Iba-1-pos…	24	Single injection at 24 hours post-MCAO/R, analyzed at 48 hours post-MCAO/R (24 hours post-transplantation)	Anti-inflammation	Functional Recovery, Neuroprotection, Vascular Repair	['Anti-inflammation', 'Functional Recovery', 'Neuroprotection', 'Vascular Repair']	hNSCs significantly reduced neuroinflammation, infarct volume, and behavioral deficits while ameliorating blood-brain barrier damage within 24-48 hours post-transplantation.	24	Group_2 (7-24h)	1	24 hours post-MCAO/R was identified as optimal timing, with hNSCs showing less extensive migration when injected at 6 or 12 hours post-MCAO/R
22078778	Survival and differentiation of transplanted neural stem cells derived from human induced pluripotent stem cells in a rat stroke model	J Stroke Cerebrovasc Dis	2013	neural stem cells derived from human induced pluripotent stem cells	hiPSC-NSC	rat	Wistar strain, male, 275-325 grams, adult	30 minutes of intraluminal filament middle cerebral artery occlusion (MCAO)	intracerebral	Intracerebral	0 mm anterior and 3 mm left of bregma, injected at five depths (6, 5, 4, 3, and 2 mm) relative to the skull	7 days after MCAO	Graft cells were found in 8 of 10 transplanted rats (80%) with estimated mean graft cell numbers of 477,967 (±172,736), nearly double the amount transplanted one month later. Graft cells expressed neuronal markers βIII-tubulin and MAP2 in all 8 rats (100%), which was seen in 41 (±10)% of graft cells. The astrocyte marker GFAP was expressed in 5 (±5)% of graft cells in 4 rats (50%). NSC marker Nes…	168	Single injection at 7 days post-stroke	Cellular Integration		['Cellular Integration']	Cells survived and differentiated primarily into neurons but did not improve stroke volume or behavioral recovery.				Not specified
23356495	Effects of intravenous administration of allogenic bone marrow- and adipose tissue-derived mesenchymal stem cells on functional recovery and brain repair markers in experimental ischemic stroke	Stem Cell Res Ther	2013	allogenic bone marrow-derived mesenchymal stem cells and adipose tissue-derived mesenchymal stem cells	Mixed Cell Types	rat	Sprague-Dawley strain, male, 250-320 g body weight, adult	permanent middle cerebral artery occlusion (pMCAO)	intravenous	Intravenous	femoral vein injection	30 minutes after common carotid artery reperfusion	Functional recovery significantly improved at 24 h and continued at 14 d after i.v. administration of either BM-MSC or AD-MSC compared to infarct group. Rogers test scores: BM-MSC (1.57 ± 0.53; 0.43 ± 0.78) and AD-MSC (1.51 ± 0.62; 0 ± 0) vs infarct group (3.4 ± 0.89; 2.6 ± 0.89) at 24 h and 14 d respectively (P < 0.05). Rotarod test: BM-MSC (37 ± 6.36 s; 68.15 ± 6.86 s) and AD-MSC (36.2 ± 6.63 s…	0.5	Single administration 30 minutes after reperfusion following 60 minutes of common carotid artery occlusion	Functional Recovery	Neuroprotection, Neurogenesis, Angiogenesis, Anti-inflammation	['Functional Recovery', 'Neuroprotection', 'Neurogenesis', 'Angiogenesis', 'Anti-inflammation']	Both BM-MSC and AD-MSC significantly improved functional recovery on Rogers and rotarod tests at 24 h and 14 d, with increased brain repair markers and reduced cell death.	0.5	Group_1 (0-6h)		Not specified
21144885	Functional recovery after hematic administration of allogenic mesenchymal stem cells in acute ischemic stroke in rats	Neuroscience	2011	allogenic bone marrow-derived mesenchymal stem cells	BM-MSC	rat	Sprague-Dawley strain, male, 250-320g body weight, adult	permanent middle cerebral artery occlusion (pMCAO)	intravenous	Intravenous	femoral vein injection and intracarotid (internal carotid artery) injection via catheter located in external carotid artery	30 minutes after common carotid artery reperfusion	Both i.v. and intracarotid routes showed better neurological recovery without significant differences between routes. Neurological scores: i.v. MSCs group (1.57±0.53) vs i.v. control (3.4±0.89) at 24h (P<0.05), continuing at 14 days (P<0.004). Migration and implantation observed only in i.c. group. Cell death (TUNEL+ cells) significantly decreased: i.c. control (431±42) vs i.c. MSCs (248±7, P<0.0…	1.5	Administration at 30 minutes (1.5 hours) after 60 minutes of common carotid artery occlusion and reperfusion	Functional Recovery	Neuroprotection, Angiogenesis	['Functional Recovery', 'Neuroprotection', 'Angiogenesis']	Both intravenous and intracarotid MSC administration improved neurological recovery scores and reduced neuronal cell death, with increased angiogenesis in the peri-infarct zone.	1.5	Group_1 (0-6h)		Study tested only one timing (30 minutes post-reperfusion) and found it effective for both administration routes
21616972	Human neural stem cells enhance structural plasticity and axonal transport in the ischaemic brain	Brain	2011	human neural progenitor cells	Human NPC	rat	T cell-deficient adult male Nude rats (Cr:NIH-RNU 230±30g)	permanent distal middle cerebral artery occlusion with 0.5h bilateral common carotid artery occlusion	intracerebral	Intracerebral	three 1.0μl deposits into ipsilesional cortex at coordinates: (i) A-P +1.0, M-L -1.2, D-V -2.7; (ii) A-P -0.26, M-L -1.2, D-V -2.6; (iii) A-P -1.8, M-L -1.0, D-V -1.8	7 days post-stroke	Human NPCs significantly improved functional recovery in three out of four behavior tests (MANOVA P<0.05) starting between 3-4 weeks post-transplantation. Enhanced dendritic plasticity in both ipsi- and contralesional cortex at 2 weeks, with effects sustained in ipsilesional hemisphere at 4 weeks. Increased axonal sprouting with enhanced BDA-labelled fiber density in corpus callosum, ipsilesional…	168	Single transplantation at 7 days post-stroke	Functional Recovery	Neuroprotection, Neurogenesis	['Functional Recovery', 'Neuroprotection', 'Neurogenesis']	Human NPCs significantly improved functional recovery in multiple behavioral tests with enhanced structural plasticity, axonal sprouting, and axonal transport that correlated with recovery.	168	Group_3 (25-168h)	7	Not specified
20883527	Delayed transplantation of human neural precursor cells improves outcome from focal cerebral ischemia in aged rats	Aging Cell	2010	human embryonic stem cell (hESC)-derived neural precursor cells, nestin+/SOX1+/calbindin−/GFAP−/OX4−	hESC-NPC	rat	Fisher 344 strain, male, 3-month-old (young adult) and 24-month-old (aged), from National Institute on Aging aged rodent colony	permanent distal middle cerebral artery occlusion (MCAO) by electrocoagulation	intracerebral	Intracerebral	cortical infarct cavity	3 weeks after MCAO	NPC transplantation reduced infarct volume by ~50% (p<0.05) in 3-month-old and ~40% (p<0.05) in 24-month-old animals at 8 weeks post-transplant. In cylinder test, 3-month-old rats showed ~30% preferential use of unaffected limb at 6 weeks, reduced to ~15% (p<0.05) with NPC transplants. 24-month-old rats showed ~70% preferential use at 6 weeks, reduced to ~30% (p<0.05) and ~15% (p<0.05) at 8 weeks…	504	Single transplantation at 3 weeks post-MCAO, assessed at 6-8 weeks post-transplant	Functional Recovery	Neuroprotection, Cellular Integration	['Functional Recovery', 'Neuroprotection', 'Cellular Integration']	NPC transplantation significantly reduced infarct volume and improved behavioral performance on cylinder and elevated body swing tests in both young and aged rats, with transplanted cells surviving and differentiating appropriately.	504	Group_4 (169-744h)	21	Not specified
20584315	Adipose-derived mesenchymal stem cells markedly attenuate brain infarct size and improve neurological function in rats	J Transl Med	2010	adipose-derived mesenchymal stem cells	AD-MSC	rat	Sprague-Dawley strain, adult male, weighing 300-350 g	occlusion of distal left internal carotid artery with nylon filament (0.28 mm diameter) advanced into left middle cerebral artery for 3 hours	intravenous	Intravenous	intravenous injection, vessel not specified	0, 12 and 24 hours after IS induction	ADMSC therapy significantly limited brain infarct area compared to controls (p < 0.001). Corner test showed improved sensorimotor function with significant improvement on day 14 and substantial improvement on day 21 in ADMSC group versus controls (p < 0.005 and p < 0.002 respectively). ADMSC treatment reduced inflammatory markers (IL-18, TLR-4, PAI-1), decreased apoptotic markers (Bax, caspase 3)…	[0, 12, 24]	(3 separate doses for one mouse) Three doses administered at 0, 12, and 24 hours after stroke induction, 2.0 × 10^6 cells in 0.5 cc culture medium for each administration.	Neuroprotection	Functional Recovery, Angiogenesis, Neurogenesis, Anti-inflammation	['Neuroprotection', 'Functional Recovery', 'Angiogenesis', 'Neurogenesis', 'Anti-inflammation']	ADMSC therapy significantly reduced brain infarct area and improved sensorimotor function with enhancement of angiogenesis, neurogenesis, and reduction of inflammation and apoptosis.	0	Group_1 (0-6h)	0	This is for a single dose out of 3 administered to a single mouse
20584315	Adipose-derived mesenchymal stem cells markedly attenuate brain infarct size and improve neurological function in rats	J Transl Med	2010	adipose-derived mesenchymal stem cells	AD-MSC	rat	Sprague-Dawley strain, adult male, weighing 300-350 g	occlusion of distal left internal carotid artery with nylon filament (0.28 mm diameter) advanced into left middle cerebral artery for 3 hours	intravenous	Intravenous	intravenous injection, vessel not specified	0, 12 and 24 hours after IS induction	ADMSC therapy significantly limited brain infarct area compared to controls (p < 0.001). Corner test showed improved sensorimotor function with significant improvement on day 14 and substantial improvement on day 21 in ADMSC group versus controls (p < 0.005 and p < 0.002 respectively). ADMSC treatment reduced inflammatory markers (IL-18, TLR-4, PAI-1), decreased apoptotic markers (Bax, caspase 3)…	[0, 12, 24]	(3 separate doses for one mouse) Three doses administered at 0, 12, and 24 hours after stroke induction, 2.0 × 10^6 cells in 0.5 cc culture medium for each administration.	Neuroprotection	Functional Recovery, Angiogenesis, Neurogenesis, Anti-inflammation	['Neuroprotection', 'Functional Recovery', 'Angiogenesis', 'Neurogenesis', 'Anti-inflammation']	ADMSC therapy significantly reduced brain infarct area and improved sensorimotor function with enhancement of angiogenesis, neurogenesis, and reduction of inflammation and apoptosis.	12	Group_2 (7-24h)	0.5	This is for a single dose out of 3 administered to a single mouse
20584315	Adipose-derived mesenchymal stem cells markedly attenuate brain infarct size and improve neurological function in rats	J Transl Med	2010	adipose-derived mesenchymal stem cells	AD-MSC	rat	Sprague-Dawley strain, adult male, weighing 300-350 g	occlusion of distal left internal carotid artery with nylon filament (0.28 mm diameter) advanced into left middle cerebral artery for 3 hours	intravenous	Intravenous	intravenous injection, vessel not specified	0, 12 and 24 hours after IS induction	ADMSC therapy significantly limited brain infarct area compared to controls (p < 0.001). Corner test showed improved sensorimotor function with significant improvement on day 14 and substantial improvement on day 21 in ADMSC group versus controls (p < 0.005 and p < 0.002 respectively). ADMSC treatment reduced inflammatory markers (IL-18, TLR-4, PAI-1), decreased apoptotic markers (Bax, caspase 3)…	[0, 12, 24]	(3 separate doses for one mouse) Three doses administered at 0, 12, and 24 hours after stroke induction, 2.0 × 10^6 cells in 0.5 cc culture medium for each administration.	Neuroprotection	Functional Recovery, Angiogenesis, Neurogenesis, Anti-inflammation	['Neuroprotection', 'Functional Recovery', 'Angiogenesis', 'Neurogenesis', 'Anti-inflammation']	ADMSC therapy significantly reduced brain infarct area and improved sensorimotor function with enhancement of angiogenesis, neurogenesis, and reduction of inflammation and apoptosis.	24	Group_2 (7-24h)	1	This is for a single dose out of 3 administered to a single mouse
19520066	Neuroprotective effect of grafting GDNF gene-modified neural stem cells on cerebral ischemia in rats	Brain Res	2009	human neural stem cells over-expressing choline acetyltransferase (F3.ChAT)	Human NSC	rat	Sprague-Dawley strain, male, 7-week-old, 260-280 g	transient middle cerebral artery occlusion (MCAO)	intravenous	Intravenous	tail vein injection	during reperfusion following 2-hour occlusion	F3.ChAT cells markedly reduced infarction volume from 29.1% to 4.9% of whole brain volume compared to MCAO alone. Treatment significantly improved locomotor activity (increased moving times from 20% to normal levels), motor coordination (restored rota-rod latency time from 50 sec to normal 163 sec levels), and cognitive function (improved Morris water-maze escape latency). F3.ChAT cells preserved…	2	Cells were administered intravenously during reperfusion after 2-hour occlusion period	Neuroprotection	Functional Recovery, Anti-inflammation	['Neuroprotection', 'Functional Recovery', 'Anti-inflammation']	F3.ChAT cells reduced brain infarction volume from 29.1% to 4.9% and significantly improved locomotor, motor coordination, and cognitive functions while suppressing inflammation.	2	Group_1 (0-6h)		Administration during reperfusion following 2-hour ischemia was the timing tested and showed optimal neuroprotective effects
19633272	The neural stem cell line CTX0E03 promotes behavioral recovery and endogenous neurogenesis after experimental stroke in a dose-dependent fashion	Neurorehabil Neural Repair	2009	CTX0E03 human neural stem cell line	Human NSC	rat	Sprague-Dawley strain, male, 320-390g at time of MCAO, 86 total animals used	middle cerebral artery occlusion (MCAO) using intraluminal filament method	intracerebral	Intracerebral	right putamen at two sites: coordinates anterior -1.3mm, lateral -3.5mm, ventral -6.5mm, and anterior -1.8mm, lateral -4.0mm, ventral -6.0mm; anterior and lateral measurements relative to bregma, ventral relative to dura	4 weeks after MCAO	Dose-dependent behavioral recovery observed. Medium-dose (45,000 cells) and high-dose (450,000 cells) groups showed statistically significant improvement in bilateral asymmetry test tape contact (P=0.0002 and P<0.0001 respectively). High-dose group showed significant improvement in rotameter test after amphetamine (P<0.05) and tape removal test (P<0.001). Chi-square test for trend analysis demons…	672	Single administration at 4 weeks (28 days) post-MCAO. Three different doses tested: 4,500, 45,000, or 450,000 cells in 9μL volume	Functional Recovery	Neurogenesis	['Functional Recovery', 'Neurogenesis']	Dose-dependent sensorimotor functional recovery with medium and high doses showing significant improvements in bilateral asymmetry test and high dose showing additional benefits in rotameter and tape removal tests. Partial restoration of MCAO-induced neurogenesis reduction in subventricular zone.	672	Group_4 (169-744h)	28	Study used single timing of 4 weeks post-MCAO. Authors propose paracrine trophic mechanism triggered early after implantation targeting neurogenesis restoration. Rationale based on chronic stroke disability treatment where stability is determined prior to treatment.
28866928	Intravenously Administered Bone Marrow Cells Migrate to Damaged Brain Tissue and Improve Neural Function in Ischemic Rats	Cell Transplant	2007	bone marrow stromal cells from GFP-expressing Wistar rats	Rat BM-MSC	rat	female Wistar rats, 250-300g, adult	middle cerebral artery occlusion and reperfusion (120 min occlusion)	intravenous	Intravenous	tail vein injection	24 hours after ischemia-reperfusion injury	Significantly improved neurological severity scores at 3 and 7 days post-transplantation (p < 0.01). Reduced brain scar size (20.4 ± 2.4% in 1x10^6 group, 20.7 ± 1.5% in 3x10^6 group vs 31.7 ± 2.7% in controls, p < 0.01). Decreased apoptosis in ischemic border zone (19.3 ± 1.5/0.2 mm2 in 1x10^6 group, 21.4 ± 1.5/0.2 mm2 in 3x10^6 group vs 29.4 ± 1.7/0.2 mm2 in controls, p < 0.01). Enhanced angiog…	24	Single injection at 24 hours post-stroke	Functional Recovery	Neuroprotection, Angiogenesis, Anti-inflammation	['Functional Recovery', 'Neuroprotection', 'Angiogenesis', 'Anti-inflammation']	BMSC transplantation significantly improved neurological function scores and reduced brain scar size. Enhanced angiogenesis and reduced apoptosis in the ischemic region were observed.	24	Group_2 (7-24h)	1	Not specified
19177841	Mesenchymal stem cells for ischemic stroke: changes in effects after ex vivo culturing	Cell Transplant	2008	human bone marrow-derived mesenchymal stem cells (hMSCs)	Human BM-MSC	rat	male Sprague-Dawley rats, 250-300g	transient middle cerebral artery occlusion (tMCAO)	intravenous	Intravenous	intravenous injection, specific vessel not detailed	24 hours after tMCAO	Behavioral recovery was more pronounced in rats that received earlier-passage (P2) human MSCs compared to later-passage (P6) MSCs (p < 0.01 in both adhesive-removal test and modified neurological severity score). Neurogenesis as revealed by bromodeoxyuridine staining was enhanced more by P2 than P6 MSCs (p < 0.01). Tissue levels of trophic factors including GDNF, NGF, VEGF, and HGF were higher in…	24	Single injection 24 hours after reperfusion (which occurred 2 hours after tMCAO)	Neurogenesis	Functional Recovery	['Neurogenesis', 'Functional Recovery']	Earlier-passage (P2) human MSCs showed superior therapeutic effects compared to later-passage (P6) MSCs, with enhanced behavioral recovery and increased neurogenesis. Higher tissue levels of multiple trophic factors were observed with P2 MSCs.	24	Group_2 (7-24h)	1	Study compared only one timing (24 hours), but demonstrated that earlier passage cells (P2) were more effective than later passage cells (P6) at this timing
16596121	Therapeutic benefit of bone marrow stromal cells administered 1 month after stroke.	J Cereb Blood Flow Metab	2007	bone marrow stromal cells	BM-MSC	rat	female retired breeder Wistar rats, 10 to 12 months old, weighing 350 to 450 g	transient middle cerebral artery occlusion (tMCAO)	intravenous	Intravenous	intravenously (i.v.) over a 5-min period	1 month after stroke	Significant recovery of behavior was found in BMSC-treated rats beginning at 1 month after cell injection in the modified neurologic severity score test and the adhesive-removal test compared with control animals (P < 0.05). BMSCs survived and preferentially localized to the ipsilateral hemisphere. Approximately 13% and 6% Y-chromosome-positive cells expressed the astrocyte marker GFAP and neuron…	720	Single administration at 1 month after stroke	Functional Recovery	Neuroprotection, Neurogenesis	['Functional Recovery', 'Neuroprotection', 'Neurogenesis']	Significant functional improvement detected at each time point starting 4 weeks after treatment on both modified neurologic severity score test and adhesive-removal test (P < 0.05).	720	Group_4 (169-744h)	30	The study demonstrated that the time window of BMSC therapy is at least 1 month after stroke, extending the therapeutic window beyond previously tested acute (1 day) or subacute (7 days) timepoints.
15540231	Gliosis and brain remodeling after treatment of stroke in rats with marrow stromal cells	Glia	2005	rat bone marrow stromal cells	Rat BM-MSC	rat	Wistar strain, retired breeder rats, 10-12 months old, 600-700g	permanent middle cerebral artery occlusion (MCAo)	intravenous	Intravenous	tail vein injection	7 days after MCAo	MSC treatment induced significant improvement in neurological outcome after MCAo compared with control rats on adhesive-removal patch test (p < 0.05) and mNSS (P < 0.05) at 1, 2, 3, and 4 months. MSC treatment reduced the thickness of the scar wall (P < 0.05) and reduced the numbers of microglia/macrophages within the scar wall (P < 0.01). Double staining showed increased expression of GAP-43 axo…	168	Single intravenous administration at 7 days post-MCAo	Functional Recovery	Neuroprotection, Anti-inflammation	['Functional Recovery', 'Neuroprotection', 'Anti-inflammation']	Significant improvement in neurological functional recovery persisting for 4 months with reduced scar formation and enhanced gliogenesis.	168	Group_3 (25-168h)	7	Not specified
11425931	Treatment of stroke in rat with intracarotid administration of marrow stromal cells	Neurology	2001	marrow stromal cells	BM-MSC	rat	Wistar strain, male, 270-290g, 8-12 weeks old, adult	transient middle cerebral artery occlusion (tMCAO)	intra-arterial	Intra-arterial	internal carotid artery injection via catheter advanced through external carotid artery puncture, ~15.0 mm distance, lodging ~2 mm proximal to the origin of the MCA	1 day after ischemia	Approximately 21% of injected MSC (433,700 ± 55,100 cells) were distributed throughout the territory of the middle cerebral artery by 14 days after ischemia. Some bromodeoxyuridine-reactive cells expressed proteins characteristic of astrocytes (~10% expressed GFAP) and neurons (~1% expressed MAP-2). Rats with intra-arterial transplantation of MSC exhibited improvement on the adhesive-removal test…	24	Single injection at 24 hours after MCAo	Functional Recovery	Cellular Integration	['Functional Recovery', 'Cellular Integration']	MSC treatment significantly improved adhesive-removal test performance and modified neurologic severity scores at 14 days post-stroke compared to controls (p < 0.05 for both measures).	24	Group_2 (7-24h)	1	Only one timing was tested (24 hours post-stroke). Study concludes this timing was effective for functional improvement but does not compare to other timings.
10994853	Intrastriatal transplantation of bone marrow nonhematopoietic cells improves functional recovery after stroke in adult mice	J Cereb Blood Flow Metab	2000	bone marrow nonhematopoietic cells (prelabeled by bromodeoxyuridine, BrdU)	BM-MSC	mouse	C57BL/6J strain, adult mice, weighing 27 to 35 g	embolic middle cerebral artery occlusion (MCAO)	intracerebral	Intracerebral	right striatum at coordinates antero/posterior = 0 mm, lateral to midline = 2.0 mm, and vertical to dura = 3.5 mm from the bregma	4 days after MCAO	Functional recovery was significantly improved as measured by rotarod test (P < 0.05) and modified neurologic severity score tests including motor, sensory, and reflex (P < 0.05) compared with MCAO alone. BrdU reactive cells survived and migrated approximately 2.2 mm from the grafting areas toward the ischemic areas. 1% of BrdU stained cells expressed neuronal specific protein NeuN and 8% express…	96	Single injection at 4 days after MCAO, cells assessed at 28 days after stroke	Functional Recovery	Cellular Integration	['Functional Recovery', 'Cellular Integration']	Bone marrow nonhematopoietic cell transplantation significantly improved rotarod test performance and neurologic severity scores compared to MCAO alone controls, with cells surviving and differentiating into neural phenotypes.	96	Group_3 (25-168h)	4	Not specified
16730912	Bone marrow stromal cells upregulate expression of bone morphogenetic proteins 2 and 4 gap junction protein connexin-43 and synaptophysin after stroke in rats"	Neuroscience	2006	bone marrow stromal cells	BM-MSC	rat	adult male Wistar rats, 270-320g	transient middle cerebral artery occlusion (2 hours)	intra-arterial	Intra-arterial	intra-carotid injection via modified polyethylene catheter advanced through external carotid artery into internal carotid artery lumen for 15.0 mm, lodging 2 mm proximal to MCA origin	24 hours after middle cerebral artery occlusion	Rats treated with bone marrow stromal cells significantly (P<0.05) improved functional recovery compared with controls in adhesive removal test, mNSS test and body weight retention. BrdU and Ki67 positive cells in ipsilateral subventricular zone were significantly (P<0.05) increased. Proliferating cell astrocytic differentiation was promoted in ischemic boundary zone (17.57±1.17% vs 6.33±1.68%). …	24	Single administration at 24 hours post-MCAo	Functional Recovery	Neurogenesis, Anti-inflammation	['Functional Recovery', 'Neurogenesis', 'Anti-inflammation']	Significantly improved functional recovery in adhesive removal test and mNSS test, increased cell proliferation in subventricular zone and astrocytic differentiation in ischemic boundary zone.	24	Group_2 (7-24h)	1	Not specified
14759803	BDNF gene-modified mesenchymal stem cells promote functional recovery and reduce infarct size in the rat middle cerebral artery occlusion model	Mol Ther	2004	BDNF gene-modified telomerized human mesenchymal stem cells	Human MSC	rat	Wistar strain, male, 250-300g each	transient middle cerebral artery occlusion (tMCAO)	intracerebral	Intracerebral	right dorsolateral striatum 4 mm beneath skull surface and 3 mm lateral to bregma, approximating the ischemic boundary zone	24 hours after MCAO	MSC-BDNF showed significantly more functional recovery than control groups. Limb placement scores were significantly higher in MSC-BDNF group (8.43±1.52) compared to DMEM controls (3.71±0.49; P=0.0001) and fibroblasts (5.00±1.10; P=0.003) on day 8. Treadmill speeds were significantly higher in MSC-BDNF group (23.4±2.6 m/s) versus DMEM (9.57±5.6 m/s; P=0.001) and fibroblasts (11.8±6.2 m/s; P=0.017…	24	Single injection at 24 hours post-MCAO	Functional Recovery	Neuroprotection, Anti-inflammation	['Functional Recovery', 'Neuroprotection', 'Anti-inflammation']	BDNF gene-modified MSCs significantly improved functional recovery, reduced infarct size, and decreased apoptotic cell death compared to controls.	24	Group_2 (7-24h)	1	Not specified
15608062	Directed migration of neural stem cells to sites of CNS injury by the stromal cell-derived factor 1alpha/CXC chemokine receptor 4 pathway	PNAS	2004	human neural stem cells (hNSCs), bFGF-dependent	Human NSC	mouse	C57BL6 strain, adult mice for organotypic explants, neonatal mice for hypoxic-ischemic injury model	hypoxic-ischemic (HI) cerebral injury induced by Vannucci method, and middle cerebral artery occlusion	intracerebral	Intracerebral	periventricular areas including contralateral hemisphere, transplanted at distance from lesion site	3 days after induction of hypoxic-ischemic injury	hNSCs migrated precisely to areas of SDF-1 up-regulation in injured cortex, often differentiating into neurons. Positive correlation between SDF-1 expression per area and number of hNSCs present in ischemic brain (r = 0.6079, P = 0.0001). hNSCs homed from distant implantation sites including contralateral hemisphere to injured parenchyma where SDF-1 was up-regulated by reactive astrocytes and end…	72	Single transplantation at 3 days post-injury, brains processed at 2, 7, and 10 weeks later	Cellular Integration	Functional Recovery, Neurogenesis	['Cellular Integration', 'Functional Recovery', 'Neurogenesis']	hNSCs demonstrated precise migration to injured brain regions with positive correlation to SDF-1 expression and differentiation into neurons at injury sites.	72	Group_3 (25-168h)	3	Not specified - timing based on when SDF-1 up-regulation occurs after injury
11869029	Human bone marrow stem cells exhibit neural phenotypes and ameliorate neurological deficits after grafting into the ischemic brain of rats	Exp Neurol	2002	human bone marrow mesenchymal stem cells (MSCs)	Human BM-MSC	rat	spontaneously hypertensive rats (SHRs), male, 230-250g	permanent middle cerebral artery occlusion distal to the striatal branch	intracerebral	Intracerebral	three sites in the cortex surrounding the infarction: (i) 1.0 mm rostral to the bregma, 2.0 mm lateral to the midline, 1.2 mm ventral to the dura; (ii) 3.0 mm caudal to the bregma, 1.5 mm lateral to the midline, 1.2 mm ventral to the dura; (iii) 6.0 mm caudal to the bregma, 2.0 mm lateral to the midline, 1.2 mm ventral to the dura	1 week after cortical brain ischemia	Ischemic rats that received human MSCs exhibited significantly improved functional performance in limb placement test at 2 and 6 weeks after transplantation when compared with saline control group (12.73 ± 0.53 vs 2.67 ± 0.58; P < 0.01 at 2 weeks; 11.80 ± 1.14 vs 3.33 ± 0.60; P < 0.01 at 6 weeks) and CsA control group (12.73 ± 0.53 vs 4.75 ± 0.84; P < 0.01 at 2 weeks; 11.80 ± 1.14 vs 5.38 ± 0.94;…	168	Single administration at 1 week post-stroke	Functional Recovery	Neurogenesis	['Functional Recovery', 'Neurogenesis']	Significantly improved limb placement scores and reduced somatosensory asymmetries at 2 and 6 weeks after transplantation, with transplanted cells expressing neural markers.	168	Group_3 (25-168h)	7	Not specified
Abbreviations: BM-MSC: Bone Marrow Mesenchymal Stem Cells; AD-MSC / ADSC / ADMSC: Adipose-Derived Mesenchymal Stem Cells; DPSC: Dental Pulp Stem Cells; EPC: Endothelial Progenitor Cells; NSC: Neural Stem Cells; NPC: Neural Progenitor Cells; ESC: Embryonic Stem Cells; ASC: Amniotic Stem Cells; CTX0E03: Human neural stem cell line (ReNeuron); SB623: Genetically modified human MSC line (Notch1 intra…
Search criteria: We searched PubMed for preclinical studies of cell therapies in stroke with the following criteria: (a) presence of ischemic stroke, including variations of middle cerebral artery occlusion models (transient and permanent, proximal and distal) or photothrombotic stroke models; (b) inclusion of a control group receiving vehicle, saline, or no treatment; and (c) use of both behavio…
