# Supplementary material for: “Time Is Brain” – for Cell Therapies
Source: Adv Sci (Weinh). 2025 Nov 18;13(6):e19579. doi: 10.1002/advs.202519579 (PMC12866691; doi:10.1002/advs.202519579)
Supplement: Supplementary file 2 — Supplemental Table 2 [file ADVS-13-e19579-s003.xlsx]

## Sheet: Sheet1
Table S1: Selected blood-based biomarkers for stem cell therapy for ischemics stroke.
Biomarkers	Pathway/Process	Observation	Relevance to stem cell therapy	PMID	Title	Journal	Year
BNP	Stroke-related cardiac dysfunction	↑ 8.0-fold upon arrival at the hospital	Indicate acute phase for immunomodulatory cell therapy	20947807	Plasma biomarkers in the diagnosis of acute ischemic stroke	Ann Clin Lab Sci	2010
NT-proBNP	Stroke-related cardiac dysfunction	↑ 94-fold in the first 24 h of stroke	Indicate acute phase for immunomodulatory cell therapy	16644347	Elevated plasma N-terminal pro-brain natriuretic peptide levels in acute ischemic stroke	Am Heart J	2006
NT-proBNP	Stroke-related cardiac dysfunction	↑ 43% in the first 12 of stroke, ↑ 25% at 6 days	Indicate acute phase for immunomodulatory cell therapy	16327949	N-terminal pro-brain natriuretic peptide levels are elevated in patients with acute ischemic stroke	Angiology	2005
IL-6	Systemic inflammation	↑ 3.3-fold between 6 and 24 h of stroke	Indicate acute phase for immunomodulatory cell therapy	23462697	Limited clinical value of multiple blood markers in the diagnosis of ischemic stroke	Clin Biochem	2013
TNF-α	Systemic inflammation	↑ 54% in the first 24 h of stroke	Indicate acute phase for immunomodulatory cell therapy	11428551	Tumour necrosis factor-alpha is increased in the cerebrospinal fluid and serum of ischaemic stroke patients and correlates with the volume of evolving brain infarct	Biomed Pharmacother	2001
VCAM-1	Systemic and local inflammation	↑ 22% between 6 and 20 h of stroke	Indicate acute phase for immunomodulatory cell therapy	16722977	Inflammatory biomarkers in blood of patients with acute brain ischemia	Eur J Neurol	2006
ICAM-1	Endothelial damage	↑ 42% with 12 h from admission	Indicate acute phase for immunomodulatory cell therapy	18191248	Elevated soluble intercellular adhesion molecule-1 levels are associated with poor short-term prognosis in middle-aged patients with acute ischaemic stroke	Int J Cardiol	2009
E-selectin	Leukocyte motility	↑ 21% in the first 24 h of stroke	Indicate acute phase for immunomodulatory cell therapy	15202827	Soluble adhesion molecules in acute ischemic stroke	Clin Invest Med	2004
L-selectin	Leukocyte motility	↑ 8% in the first 24 h of stroke	Indicate acute phase for immunomodulatory cell therapy	15202827	Soluble adhesion molecules in acute ischemic stroke	Clin Invest Med	2004
P-selectin	Leukocyte motility	↑ 59% in the first 24 h of stroke, ↑ 56% at 7 days	Indicate acute phase for immunomodulatory cell therapy	13130179	Serial measurement of surface expressions of CD63, P-selectin and CD40 ligand on platelets in atherosclerotic ischemic stroke. A possible role of CD40 ligand on platelets in atherosclerotic ischemic stroke	Cerebrovasc Dis	2003
D-dimer	Coagulation and fibrinolysis	↑ 81% in the first 24 h of stroke	Indicate acute phase for immunomodulatory cell therapy	19217237	Use of biomarkers in triage of patients with suspected stroke	J Emerg Med	2011
Neuron-specific enolase	Neuronal damage	Peak at 1.9 days of stroke, return to baseline at 4 days	Indicate acute phase for immunomodulatory cell therapy	9341703	S-100 protein and neuron-specific enolase concentrations in blood as indicators of infarction volume and prognosis in acute ischemic stroke	Stroke	1997
S100	Neuronal damage	Peak at 2.5 days of stroke, return to baseline at 9 days	Indicate acute phase for immunomodulatory cell therapy	9341703	S-100 protein and neuron-specific enolase concentrations in blood as indicators of infarction volume and prognosis in acute ischemic stroke	Stroke	1997
GFAP	Neuronal damage	↑ 5-fold in the first 24 h of stroke	Indicate acute phase for immunomodulatory cell therapy	27074724	Assessment of Serum UCH-L1 and GFAP in Acute Stroke Patients	Sci Rep	2016
MMP9/TIMP1 ratio	High level→ Neurovascular damage; Moderate level→ Neuroplasticity and angiogenesis	Inversely correlate with improvements in depressive symptoms and cognitive functions during early rehabilitation/subacute phase	Personalize subacute phase for neurorestorative cell therapy and rehabilitation planning	38891934	Exploring the Role of MMP-9 and MMP-9/TIMP-1 Ratio in Subacute Stroke Recovery: A Prospective Observational Study	Int J Mol Sci	2024
NFL	Axonal damage	↑ 4.2-fold in acute-to-early subacute phase (between 1 and 14 days) of stroke, peaks (↑ 6.4-fold) at 3 months, and sustained (↑ 27%) till 7 years; High 3-month NFL level correlates with poor neurological and functional outcomes at 3-month, 2-year, and 7-year follow-up	Personalize subacute phase for neurorestorative cell therapy and identify patients with poor stroke recovery and in needs of cell therapy	31375988	Circulating neurofilament light in ischemic stroke: temporal profile and outcome prediction	J Neurol	2019
NFL	Axonal damage	↑ 4.8-fold in acute phase (between 0 and 8 days) of stroke, ↑ 41.1-fold in subacute phase (between 9 and 20 days); High NFL levels correlates with reduced survial and poor functional outcomes at 3-month follow-up	Personalize subacute phase for neurorestorative cell therapy and identify patients with poor stroke recovery and in needs of cell therapy	33177179	Plasma neurofilament light predicts mortality in patients with stroke	Sci Transl Med	2022
Exosomal microRNA-30a-5p	Possible neuronal or neurovascular damage	↑ 5.7-fold in hyperacute phase (the first 6 h) of stroke, and ↓50% in acute phase (between 1 and 3 days), sustained at low level until recovery phase (> 14 days)	Personalize hyperacute phase for immunomodulatory cell therapy	29627835	Diagnosis of Hyperacute and Acute Ischaemic Stroke: The Potential Utility of Exosomal MicroRNA-21-5p and MicroRNA-30a-5p	Cerebrovasc Dis	2018
Exosomal microRNA-21-5p	Possible neuronal or neurovascular remodeling	No significant change in hyperacute or acute phase of stroke, and ↑ 1.7- and 1.8-fold in subacute (between 8 and 14 days) and recovery phases, respectively	Personalize hyperacute phase for neurorestorative cell therapy	29627835	Diagnosis of Hyperacute and Acute Ischaemic Stroke: The Potential Utility of Exosomal MicroRNA-21-5p and MicroRNA-30a-5p	Cerebrovasc Dis	2018
Abbreviations: BNP: brain natriuretic peptide; GFAP: glial fibrillary acidic protein; ICAM-1: intercellular adhesion molecule 1; IL-6: interleukin 6; MMP9: matrix metallopeptidase 9; NFL: neurofilament light polypeptide; NT-proBNP: N-terminal pro-B-type natriuretic peptide; TIMP1: tissue inhibitor of metallopeptidase 1; TNF-α: tumor necrosis factor α; VCAM-1: vascular cell adhesion molecule 1
