# Supplementary material for: “Time Is Brain” – for Cell Therapies
Source: Adv Sci (Weinh). 2025 Nov 18;13(6):e19579. doi: 10.1002/advs.202519579 (PMC12866691; doi:10.1002/advs.202519579)
Supplement: Supplementary file 3 — Supplemental Table 3 [file ADVS-13-e19579-s004.xlsx]

## Sheet: Sheet1
Table S2: Selected imaging-based biomarkers for stem cell therapy for ischemics stroke in human.
Imaging modality	Observation	Tissue pathology	Relevance to stem cell therapy	PMID	Title	Journal	Year
MRI DWI	Relative ADC ↓47% within the first 3 h of stroke, gradually recover to 78% of the contralateral normal brain at 10 days, and continue to rise ↑98% over the contralateral after 30 days	Cytotoxic edema that limit fluid diffusion in the acute phase, followed by increase in extracellular edema and consequent water movement	Differentiate acute and subacute phase for immunomodulatory and neurorestorative cell therapy, respectively, in individual patients	9222178	Time course of the apparent diffusion coefficient (ADC) abnormality in human stroke	Neurology	1997
MRI T2/FLAIR	Odds of FLAIR positivity ↑22% per 30 min from stroke onset, and ↑7% per 10 ml increase in DWI lesion volume within the first 12 h. During hyperacute phase (between 0 and 4.5 h), only 54% patients have FLAIR-pisitive lesions, while 95% patients have DWI-detected lesions.	Increase in tissue water content during the hyperacute and acute phases	A DWI-positive, FLAIR-negative lesion indicates a hyperacute phase, like being a hostile microenvironment against immunomodulatory and neurorestorative cell therapies.	21978972	DWI-FLAIR mismatch for the identification of patients with acute ischaemic stroke within 4·5 h of symptom onset (PRE-FLAIR): a multicentre observational study	Lancet Neurol	2011
fMRI	Resting fMRI shows interhemispheric homotopic, but not intrahemispheric, functional connectivity ↓16% in subacute phase (between 1 and 2 weeks). Low homotopic connectivity correlates with lesion size.	Neuronal network disorganization in the subacute phase	Increase in interhemispheric connectivity can be used as a imaging readout for beneficial cell therapy outcomes.	27402738	Disruptions of network connectivity predict impairment in multiple behavioral domains after stroke.	Proc Natl Acad Sci U S A	2016
MRI perfusion, CT perfusion, MR angiography, CT angiography	The volumes of the ischemic core and penumbra were quantified by CT perfusion or MRI perfusion in the late acute phase (between 6 and 16 h). The occluded arteries were determined by CT angiography or MR angiography.	Ischemic core, hyperperfused but salvageable tissue, and cessation or restoration of macro/microvascular flow	Patients with residual hypoperfusion or failed recannalization should be refrained from cell therapy.	29364767	Thrombectomy for Stroke at 6 to 16 Hours with Selection by Perfusion Imaging.	N Engl J Med	2018
¹⁵O/¹⁸F-FDG PET	In the acute phase (between 6 and 48 h), infarct core: CMRO2 ↓55%, CBF ↓42%, OEF ↓26%, CMRglc ↓29% compared to contralateral mirror region; peri-infarct border zone: CMRO2 ↓17%, CBF ↓15%, OEF ↑3%, CMRglc ↓13%; in the subacute phase (between 13 and 25 days), infarct core: CMRO2 ↓49%, CBF ↓22%, OEF ↓36%, CMRglc ↓33%; peri-infarct border zone: CMRO2 ↓26%, CBF ↓16%, OEF ↓13%, CMRglc ↓21%. In particul…	Progressive decline in peri-infarct border-zone flow, oxygenation, and glucose metabolism from acute to subacute phase indicates infarct growth and ongoing inflammatory injury.	Patients with high border-zone OEF in the acute phase may predict a long-lasting hostile microenvironment against neurorestorative cell therapy. A treatment window with CBF improvement in infarct core should be aimed for neurorestorative cell therapy.	1548292	Progressive derangement of periinfarct viable tissue in ischemic stroke	J Cereb Blood Flow Metab	1992
18F-DPA-714 PET	18F-DPA-714 uptake is higher in injured cerebral tissues than contralateral normal tissue or ipsilaterla cerebellum in the subacute phase (between 8 and 18 days) of stroke	Detect inflammatory cells (activated microglia or macrophages) expressing translocator protein TSPO	High TSPO signals indicate highly inflammatory and hostile environments against neurorestorative cell therapy. TSPO PET can be used to assess the impacts of cell therapy on neuroinflammation.	25006546	Could 18 F-DPA-714 PET imaging be interesting to use in the early post-stroke period?	EJNMMI Res	2014
Abbreviations: ADC: apparent diffusion coefficient; CBF: cerebral blood flow; CMRglc: cerebral metabolic rate of glucose; CMRO2: cerebral metabolic rate of oxygen; DWI: diffusion-weighted imaging; FDG: fluorodeoxyglucose; FLAIR: Fluid attenuation inversion recovery; fMRI: functional magnetic resonance imaging; MRI: magnetic resonance imaging; OEF: oxygen extraction fraction; PET: positron emissio…
