# Supplementary material for: “Time Is Brain” – for Cell Therapies
Source: Adv Sci (Weinh). 2025 Nov 18;13(6):e19579. doi: 10.1002/advs.202519579 (PMC12866691; doi:10.1002/advs.202519579)
Supplement: Supplementary file 4 — Supplemental Table 4 [file ADVS-13-e19579-s001.xlsx]

## Sheet: Sheet1
Table 2: Selected completed clinical trials with results using stem cells for treating stroke.
Route	Cell type / study	Cell origin	Cell dose	N of stroke patients	N of control	Stroke phase	Timing	Major findings	Year
IV	BM multipotent adult progenitor cell (TREASURE)	Allogenic	1.2 x 109	104	102	Acute	18–36 h	No improvement in ‘excellent’ outcomes at 90 days compared with placebo measured in mRS, NIHSS, Barthe index	2024
IV	AD-MSC	Allogenic	1 x106	4	9	Acute/ Subacute	≤14 days	No significant improvement in NIHSS, mRS	2022
IV	BM-MSC	Autologous	-	31	13	Subacute	~1 month	Significant better FM and improved connectivity	2022
IV	BM-MSC	Autologous	2 x106	9	8	Subacute	2–4 weeks	No significant improvement in NIHSS, BI, mRS	2021
IV	BM-MSC	Autologous	-	39	15	Acute/ subacute	7–30 days	No significant improvement in mRS, but better leg motor function	2021
IC	BM-MSC	Autologous	2-5 x107	7	0	Subacute	7–10 days	mRS improvement in some patients	2021
IC	Modified BM-MSC (SB623) (ACTIsSIMA)	Allogenic	2.5 or 5 × 106	109	54	chronic	6–60 months (median 22)	No significant improvement in Fugl-Meyer motor score at 6 months vs sham; subgroup benefit in smaller infarcts.	2020
IV	BM-MSC	Autologous	100,300 x106	16	15	Subacute	Median 18 days	Improvement in motor-NIHSS, motor FM score and task-related fMRI. But no significant improvement in NIHSS, mRS. BI	2020
IC	NSC (cell line CTX0E03) (PISCES-II)	Allogenic	2 x107	21	0	Subacute/Chronic	2–13 months	Action research arm test improvement (only in patients with upper limb function)	2020
IV	BM-MSC	Allogenic	0.5, 1, 1.5 x106	15+21	0	Chronic	0.5–5 years	Improvement in BI, NIHSS compared to baseline	2019
IV	BM-MSC or endothelial progenitor cells (EPC)	Autologous	5 x106	6 (EPC), 6 (BM-MSC)	6	Subacute	≤7 days	No significant improvement in NIHSS, mRS, BI. Only improvement in Scandinacia Stroke Scale in EPC group	2019
IA	BM-aldehyde dehydrogenase bright stem cells (RECOVER)	Autologous	3.08 x106	60	40	Subacute	2–19 days (median 13)	Demonstrated safety, no significant improvement in mRS, NIHSS, BI	2019
IC	Modified BM-MSC (SB623)	Allogenic	2.5, 5, 10 x106	18	0	Chronic	6–60 months	ESS, NIHSS, FM, FMMS improvement. No difference in mRS	2018
IV	UCB	Allogenic	1.54 x107	10	0	Acute/ subacute	3–9 days	Improvement in NIHSS, mRS	2018
IA	BM-MNC	Autologous	5 x108	10	10	Subacute	5–9 days	Improving trends in NIHSS, mRS, BI compared to baseline	2018
IV	BM-MSC	Autologous	-	6	6	Chronic	>6 months	Significant improvement in modified BI, but no statistical difference in FM, Ashworth tone scale, and strength of hand muscles	2017
IV	BM multipotent adult progenitor cell (MASTERS)	Allogenic	400,1200 x106	67	62	Acute	24–48 h	No significant improvement in NIHSS, mRS, BI	2017
ICV, IT	BM-MSC	Autologous	2 x106	8	0	Chronic	Months–years	Improvement in NIHSS in some patients	2017
IV	BM-MNC	Autologous	60-70 x106	10	10	Chronic	>6 months	No significant improvement in FM and modified BI	2016
IA	BM-MNC	Autologous	1 x106	21	18	Subacute	2–4 weeks	Tendency to improvement but no statistical difference in NIHSS, mRS, BI, and Comprehensive Aphasia Test	2016
IC	NSC (cell line CTX0E03) (PISCES-I)	Allogenic	2, 5, 10, 20 x106	11	0	Chronic	>6 months	NIHSS, BI and summed arm and leg Ashworth scale improvement	2016
IV	BM-MNC	Autologous	2.5, 3.4 x108	12	Historical controls	Acute	7–10 days	No significant improvement in NIHSS, BI, mRS, but bigger trend to improvement in higher doses	2015
IV	BM-MNC	Autologous	280.75 x106	58	62	Subacute	2–6 weeks	No significant improvement in BI, mRS, NIHSS	2014
IA	CD34+ HSC	Autologous	1 x108	5	0	Acute	7 days	Significant improvement in NIHSS, mRS	2014
ICV, IT	BM-MNC	Autologous	1 x106	24	0	Subacute/Chronic	>6 months	Improvement in ambulation, hand function, standing and walking balance in some patients	2014
IC	CD34+ peripheral blood stem cells	Autologous	3-8 x106	15	15	Chronic	Mean 22 months	Better NIHSS, ESS, EMS and mRS from baseline in transplanted patients	2014
IV	BM-MSC	Autologous	50-60 x106	6	14	Chronic	>6 months	Significant improvement only in modified BI, but not in FM, Medical Research Council grade for strength and Ashworth tone scale	2013
ICV, IT	CD34+ cells	Autologous	0.8-3.3 x107	8	0	Chronic	>6 months	Improved NIHSS, BI	2013
IV	BM-MNC	Autologous	54.6 x106	12	12	Chronic	>6 months	Significant improvement only in modified BI, but not in FM, Medical Research Council grade for strength and Ashworth tone scale	2012
IV	BM-MNC	Autologous	80 x106	11	0	Subacute	2–6 weeks	Improvement in BI, NIHSS and mRS from baseline in some patients	2012
IA	BM-MNC	Autologous	1.59 x108	10	10	Acute/ subacute	5–9 days	Tendency to improvement but no statistical difference in NIHSS, BI	2012
IA	BM-MNC	Autologous	5.1-60 x107	20	0	Acute	≤7 days	Significant improvement in NIHSS and mRS	2012
Abbreviations: IV: Intravenous; AD-MSC: Adipose-Derived Mesenchymal Stem Cells; BM-MNC: Bone Marrow Mononuclear Cells; BM-MSC: Bone Marrow Mesenchymal Stem Cells; UCB: Umbilical Cord Blood; CD34+ HSC: CD34+ Hematopoietic Stem Cells; NSC: Neural Stem Cells; IA: Intra-Arterial; ICV: Intracerebroventricular; IT: Intrathecal; IC: Intracranial; mRS: Modified Rankin Scale; FM: Fugl-Meyer Assessment (to…
Search criteria: We searched ClinicalTrials.gov and PubMed for completed clinical trials of cell therapies for stroke with published results. The search covered articles published between January 1, 2012, and September 1, 2025, using the terms (stem cell OR stem OR multipotent OR mesenchymal OR cell therapy OR progenitor cell) AND (stroke). Trials with fewer than five participants, as well as tho…
